# Supplementary material for: Quinoa genome assembly employing genomic variation for guided scaffolding
Source: Theor Appl Genet. 2021 Aug 7;134(11):3577–94. doi: 10.1007/s00122-021-03915-x (PMC8519820; doi:10.1007/s00122-021-03915-x)
Supplement: Supplementary file 4 — Supplementary file4 (ODS 32 KB) [file 122_2021_3915_MOESM4_ESM.ods]

## Sheet: GENETICMARKLOCATION
LG	cM	Marker ID	Qpac contig	RefcHEN125 sequence
1	0	Cq07160_1275	tig00005505	lg1_hg00005505_ord2_nbtig2
1	5.6	Cq08741_1131	tig00008938	lg1_hg00008938_ord1_nbtig2
1	8.84	Cq04771_845	tig00008935	lg1_hgun_tig00008935
1	20.47	Cq07565_986	tig00009543	lg1_hg00007960_ordun2_nbtig2
1	22.01	Cq07990_1447	tig00009543	lg1_hg00007960_ordun2_nbtig2
1	22.71	Cq05004_868	tig00007960	lg1_hg00007960_ordun1_nbtig2
1	24.35	Cq01312	tig00007482	lg1_hg00007482_ord1_nbtig2
1	25.62	Cq07822_1014	tig00007425	lg6_hg00007425_ordun1_nbtig2
1	31.04	Cq05564_663	tig00007784	lg1_hg00002444_ord2_nbtig1
1	35.82	Cq05440_657	tig00002444	lg1_hg00002444_ord1_nbtig1
1	39.98	Cq01459_296	tig00007853	lg1_hg00006486_ordun5_nbtig6
1	40.1	Cq01538	tig00006486	lg1_hg00006486_ordun6_nbtig3
1	40.25	Cq01825_354	tig00007012	lg1_hg00007012_ordun1_nbtig4
1	40.25	Cq00528_99	tig00009470	lg1_hg00007012_ordun11_nbtig4
1	41.35	Cq04810_851	tig00006809	lg1_hg00006809_ordun1_nbtig3
1	42.07	Cq02091_392	tig00006766	lg1_hg00006766_ord1_nbtig1
1	43.6	Cq02559_492	tig00002332	lg1_hg00002332_ord1_nbtig2
1	46.33	Cq05414_656	tig00009024	lg1_hg00009024_ord1_nbtig1
1	46.46	Cq00418_77	tig00008332	lg1_hgun_tig00008332
1	46.79	Cq01254_265	tig00009024	lg1_hg00009024_ord1_nbtig1
1	52.61	Cq07631_1384	tig00002693	lg1_hgun_tig00002693
1	93.1	Cq02386_351	tig00008349	lg1_hg00008349_ord1_nbtig3
1	94.13	Cq00607_126	tig00008349	lg1_hg00008349_ord1_nbtig3
1	94.18	Cq02543_366	tig00008349	lg1_hg00008349_ord1_nbtig3
1	96.61	Cq02090_391	tig00010147	lg1_hg00010147_ord1_nbtig3
1	100.54	Cq00394_77	tig00008817	lg1_hgun_tig00008817
1	101	Cq09813_1679	tig00008817	lg1_hgun_tig00008817
1	112.31	Cq07632_994	tig00006108	lg1_hg00006108_ord1_nbtig3
2	0	Cq01509_310	tig00009846	lg2_hgun_tig00009846
2	3.26	Cq04110	tig00005836	lg2_hg00005836_ord1_nbtig2
2	19.12	Cq07543_1366	tig00002908	lg2_hg00002908_ord1_nbtig2
2	20.52	Cq06822_1226	tig00002908	lg2_hg00002908_ord1_nbtig2
2	25.67	Cq04222_751	tig00002826	lg2_hg00002908_ord2_nbtig2
2	33.12	Cq04197_543	tig00000001	lg2_hg00000001_ord1_nbtig2
2	40.48	Cq04519_805	tig00005099	lg2_hg00000001_ord1_nbtig2
2	41.92	Cq04579_819	tig00005099	lg2_hg00000001_ord1_nbtig2
2	43.17	Cq07068_1264	tig00005099	lg2_hg00000001_ord1_nbtig2
2	43.94	Cq04171_540	tig00005097	lg2_hg00000000_ord1_nbtig5
2	48.48	Cq08101_1476	tig00005097	lg2_hg00000000_ord1_nbtig5
2	50.02	Cq00230_43	tig00005097	lg2_hg00000000_ord1_nbtig5
2	52.18	Cq03054	tig00005097	lg2_hg00000000_ord1_nbtig5
2	56.69	Cq02458_484	tig00005276	lg2_hg00000000_ord5_nbtig1
2	56.84	Cq08435_1548	tig00005095	lg2_hg00000000_ord1_nbtig5
2	57.14	Cq05188_899	tig00005093	lg2_hg00000000_ord1_nbtig5
2	58.69	Cq07752_1405	tig00000000	lg2_hg00000000_ord4_nbtig2
2	61.32	Cq04324_768	tig00000000	lg2_hg00000000_ord4_nbtig2
2	63.42	Cq04549_810	tig00003693	lg2_hg00000000_ordun2_nbtig7
2	70.83	Cq08986_1139	tig00005929	lg2_hg00005929_ord1_nbtig4
2	72.4	Cq03552_650	tig00005929	lg2_hg00005929_ord1_nbtig4
2	74.41	Cq06605_1178	tig00005929	lg2_hg00005929_ord1_nbtig4
2	76.8	Cq03953	tig00005929	lg2_hg00005929_ord1_nbtig4
2	91.81	Cq03261_596	tig00006278	lg2_hg00006278_ord1_nbtig2
2	98.06	Cq03291	tig00001334	lg2_hgun_tig00001334
2	106.24	Cq05952_1020	tig00003517	lg2_hgun_tig00003517
3	0	Cq04021_725	tig00001618	lg3_hg00001618_ordun1_nbtig4
3	8.77	Cq05728_969	tig00010744	lg3_hg00001618_ordun2_nbtig2
3	13.8	Cq02024	tig00006359	lg3_hgun_tig00006359
3	18.9	Cq07578_1375	tig00006536	lg3_hg00000619_ordun55_nbtig1
3	20.79	Cq06387_1134	tig00003878	lg3_hg00000619_ordun37_nbtig1
3	21.75	Cq07782_1413	tig00002388	lg3_hg00000619_ordun54_nbtig1
3	21.84	Cq08573_1565	tig00006965	lg3_hg00006965_ordun1_nbtig4
3	22.19	Cq01317_231	tig00005700	lg3_hg00000619_ord2_nbtig3
3	22.26	Cq07416_1330	tig00000619	lg3_hg00000619_ordun1_nbtig1
3	23.2	Cq03337_462	tig00001000	lg3_hg00000619_ordun42_nbtig1
3	26.39	Cq08992_1619	tig00008618	lg10_hg00005150_ordun2_nbtig10
3	29.06	Cq03439_476	tig00010300	lg3_hgun_tig00010300
3	31.79	Cq07348_1320	tig00005687	lg3_hgun_tig00005687
3	32.22	Cq07348_1319	tig00005687	lg3_hgun_tig00005687
3	33.12	Cq08102_1478	tig00007871	lg3_hg00007871_ordun1_nbtig5
3	42.15	Cq07233_1288	tig00007753	lg3_hgun_tig00007753
3	59.25	Cq07172_1282	tig00005217	lg3_hg00005217_ord1_nbtig3
3	66.56	Cq04675_586	tig00005669	lg3_hgun_tig00005669
3	74.84	Cq01605	tig00001708	lg3_hgun_tig00001708
3	96	Cq03485_642	tig00006007	lg3_hg00006007_ord1_nbtig3
4	0	Cq04358_778	tig00005635	lg4_hgun_tig00005635
4	11.5	Cq08757_1585	tig00007880	lg4_hgun_tig00007880
4	21.56	Cq04283_548	tig00007878	lg4_hgun_tig00007878
4	24.65	Cq06516_802	tig00005865	lg4_hg00005865_ord1_nbtig2
4	41.19	Cq02319_443	tig00010176	lg4_hg00001215_ordun30_nbtig1
4	42.25	Cq03511_484	tig00001215	lg4_hg00001215_ordun9_nbtig1
4	43.81	Cq04631_580	tig00007375	lg4_hg00007375_ordun1_nbtig2
4	44.68	Cq07471_1344	tig00010084	lg4_hg00010084_ord1_nbtig1
4	51.51	Cq06843_1229	tig00007116	lg4_hg00007116_ord1_nbtig2
4	59.49	Cq08630_1573	tig00008048	lg4_hg00008048_ord1_nbtig2
4	84.23	Cq00360_70	tig00008318	lg4_hgun_tig00008318
4	92.35	Cq06585_1173	tig00000631	lg4_hgun_tig00000631
5	0	Cq02650_498	tig00007702	lg5_hgun_tig00007702
5	0.55	Cq07809_1416	tig00009626	lg5_hg00009626_ordun1_nbtig3
5	3.9	Cq00782_143	tig00008572	lg5_hgun_tig00008572
5	23.62	Cq02389_352	tig00005459	lg5_hg00005459_ord1_nbtig4
5	35.57	Cq06229_1065	tig00006756	lg5_hg00006756_ord2_nbtig3
5	39.08	Cq10573_1259	tig00008572	lg5_hgun_tig00008572
5	39.78	Cq06675_835	tig00005848	lg5_hg00000096_ordun4_nbtig2
5	40.61	Cq05777_989	tig00005846	lg5_hg00000096_ordun42_nbtig1
5	41.96	Cq04841_853	tig00006369	lg5_hg00000096_ordun6_nbtig2
5	42.87	Cq04841_855	tig00006369	lg5_hg00000096_ordun6_nbtig2
5	43.36	Cq00148_17	tig00005792	lg5_hg00000096_ordun6_nbtig2
5	44.25	Cq00971_207	tig00006470	lg5_hg00000096_ordun5_nbtig3
5	46.84	Cq00754	tig00005997	lg5_hg00000096_ordun17_nbtig2
5	47.2	Cq06332_1120	tig00005115	lg5_hg00000096_ordun7_nbtig2
5	47.78	Cq01871_361	tig00005115	lg5_hg00000096_ordun7_nbtig2
5	51.43	Cq03756_689	tig00003754	lg5_hg00000096_ordun11_nbtig2
5	51.53	Cq04632_825	tig00000096	lg5_hg00000096_ordun11_nbtig2
5	51.59	Cq04734_843	tig00006459	lg5_hg00000096_ordun13_nbtig2
5	51.64	Cq06480_1152	tig00008058	lg5_hg00000096_ordun2_nbtig2
5	52.73	Cq01809_352	tig00003992	lg5_hg00000096_ordun3_nbtig2
5	53.33	Cq01727_266	tig00003992	lg5_hg00000096_ordun3_nbtig2
5	53.93	Cq06682_836	tig00003411	lg5_hg00000096_ordun1_nbtig4
5	59.21	Cq01883_287	tig00003409	lg5_hg00003409_ord1_nbtig2
5	71.27	Cq06047_1034	tig00005594	lg5_hgun_tig00005594
6	0	Cq05382_937	tig00000778	lg6_hg00007425_ordun2_nbtig4
6	0.23	Cq02413_470	tig00000778	lg6_hg00007425_ordun2_nbtig4
6	1.49	Cq02399	tig00005735	lg6_hgun_tig00005735
6	1.98	Cq01984_373	tig00000177	lg6_hg00007425_ordun6_nbtig3
6	2.69	Cq04033_520	tig00007425	lg6_hg00007425_ordun1_nbtig2
6	2.81	Cq00375	tig00008140	lg6_hg00007425_ordun8_nbtig3
6	2.93	Cq01140_233	tig00010034	lg6_hg00007425_ordun8_nbtig3
6	2.94	Cq00114_6	tig00008140	lg6_hg00007425_ordun8_nbtig3
6	3.03	Cq05770_980	tig00000769	lg6_hg00007425_ordun7_nbtig2
6	3.14	Cq07547_984	tig00000177	lg6_hg00007425_ordun6_nbtig3
6	3.14	Cq01932_289	tig00005603	lg6_hg00007425_ordun19_nbtig1
6	3.21	Cq06902_869	tig00000177	lg6_hg00007425_ordun6_nbtig3
6	3.29	Cq05882_1002	tig00009956	lg6_hgun_tig00009956
6	4.72	Cq05931_1016	tig00003295	lg6_hg00003295_ord1_nbtig1
6	7.51	Cq03788	tig00005272	lg6_hg00005272_ord1_nbtig2
6	10.03	Cq02952_557	tig00008004	lg6_hg00008004_ord1_nbtig3
6	10.7	Cq04541_573	tig00008004	lg6_hg00008004_ord1_nbtig3
6	24.78	Cq03209_587	tig00009239	lg6_hg00009239_ord1_nbtig4
6	29.53	Cq00840_178	tig00006834	lg6_hg00006834_ordun1_nbtig2
6	29.89	Cq00104_5	tig00006834	lg6_hg00006834_ordun1_nbtig2
6	31.12	Cq06503_798	tig00009833	lg6_hgun_tig00009833
6	35.13	Cq02440_481	tig00007445	lg6_hg00006834_ordun2_nbtig4
6	39.25	Cq08478_1105	tig00006311	lg6_hg00006311_ordun1_nbtig2
6	45.6	Cq02258_430	tig00010446	lg6_hgun_tig00010446
6	46.58	Cq07904_1427	tig00009865	lg6_hgun_tig00009865
6	50.57	Cq10375_1753	tig00009448	lg6_hgun_tig00009448
6	61.37	Cq08755_1583	tig00007409	lg6_hgun_tig00007409
6	66.71	Cq07535_1362	tig00008799	lg6_hgun_tig00008799
6	68.94	Cq02123	tig00009986	lg6_hg00009986_ord1_nbtig3
7	9.04	Cq02055_385	tig00009175	lg7_hgun_tig00009175
7	18.32	Cq05277_913	tig00008408	lg7_hg00002257_ordun3_nbtig1
7	29.85	Cq02100_399	tig00002257	lg7_hg00002257_ordun1_nbtig1
7	30.7	Cq03777_505	tig00005886	lg7_hg00005886_ord1_nbtig4
7	41.23	Cq06686_1196	tig00007576	lg7_hgun_tig00007576
7	41.67	Cq08518_1554	tig00007576	lg7_hgun_tig00007576
7	43.44	Cq02860_537	tig00007099	lg7_hgun_tig00007099
7	43.53	Cq00876_185	tig00007759	lg7_hg00007759_ord1_nbtig2
7	46.2	Cq07647_1388	tig00005226	lg7_hg00005226_ordun5_nbtig2
7	46.49	Cq00539_107	tig00009621	lg7_hg00009621_ord2_nbtig1
7	46.9	Cq07860_1423	tig00008015	lg7_hg00005226_ordun21_nbtig1
7	46.94	Cq00284	tig00001469	lg7_hg00001469_ord1_nbtig2
7	47.87	Cq07642_1387	tig00003021	lg7_hg00001469_ord1_nbtig2
7	60.45	Cq05101_881	tig00008764	lg7_hg00008764_ord1_nbtig1
7	66.28	Cq10455_1761	tig00008764	lg7_hg00008764_ord1_nbtig1
8	0	Cq07746_1404	tig00008812	lg8_hg00008812_ord1_nbtig2
8	0.77	Cq02999_566	tig00008812	lg8_hg00008812_ord1_nbtig2
8	7.69	Cq07710_1402	tig00006996	lg8_hgun_tig00006996
8	23.12	Cq02419_478	tig00005534	lg8_hg00005534_ord1_nbtig2
8	24.31	Cq04118_530	tig00005534	lg8_hg00005534_ord1_nbtig2
8	24.98	Cq01807_282	tig00005532	lg8_hgun_tig00005532
8	32.57	Cq06309_1101	tig00005530	lg8_hgun_tig00005530
8	47.52	Cq06007_1029	tig00005524	lg8_hg00005524_ord2_nbtig2
8	53.17	Cq01516_311	tig00000277	lg8_hg00000277_ord1_nbtig2
8	55.58	Cq01144_234	tig00007580	lg8_hg00007580_ordun1_nbtig2
8	55.89	Cq00070_3	tig00007580	lg8_hg00007580_ordun1_nbtig2
8	58.73	Cq04220_750	tig00007580	lg8_hg00007580_ordun1_nbtig2
8	62.27	Cq03766	tig00005524	lg8_hg00005524_ord2_nbtig2
9	0	Cq00356_66	tig00007589	lg9_hgun_tig00007589
9	13.77	Cq00274_53	tig00007589	lg9_hgun_tig00007589
9	18.61	Cq10656_1782	tig00005704	lg9_hg00005704_ord2_nbtig2
9	24.64	Cq02231	tig00006258	lg9_hg00006256_ord1_nbtig3
9	25.79	Cq08242_1499	tig00005704	lg9_hg00005704_ord2_nbtig2
9	29.58	Cq09010_1146	tig00006256	lg9_hg00006256_ord1_nbtig3
9	29.72	Cq00851_181	tig00006258	lg9_hg00006256_ord1_nbtig3
9	39.41	Cq00541_106	tig00007187	lg9_hgun_tig00007187
9	39.52	Cq04469_800	tig00007187	lg9_hgun_tig00007187
9	41.52	Cq04356_774	tig00007185	lg9_hg00007185_ord1_nbtig1
9	43.47	Cq02163_417	tig00000090	lg9_hgun_tig00000090
9	48.4	Cq03504_645	tig00005311	lg9_hgun_tig00005311
9	55.69	Cq05618_956	tig00005160	lg9_hg00005158_ord2_nbtig3
9	57.41	Cq01075_194	tig00005158	lg9_hg00005158_ord2_nbtig3
9	61.35	Cq02259_431	tig00005158	lg9_hg00005158_ord2_nbtig3
10	0	Cq00346_64	tig00008246	lg10_hg00008246_ord1_nbtig1
10	10.88	Cq03197_434	tig00009523	lg10_hg00001170_ord3_nbtig10
10	13.03	Cq08420_1547	tig00001170	lg10_hg00001170_ord1_nbtig2
10	18.14	Cq05970_1024	tig00003402	lg10_hg00001170_ord3_nbtig10
10	22.39	Cq04338_557	tig00008611	lg10_hg00008080_ordun1_nbtig6
10	22.7	Cq04523_807	tig00008611	lg10_hg00008080_ordun1_nbtig6
10	22.87	Cq03713_678	tig00008372	lg10_hg00008080_ordun1_nbtig6
10	23.34	Cq03432_475	tig00008080	lg10_hg00008080_ordun1_nbtig6
10	23.36	Cq05089_879	tig00008080	lg10_hg00008080_ordun1_nbtig6
10	23.54	Cq03418_473	tig00006386	lg10_hg00001170_ord3_nbtig10
10	27.52	Cq02026	tig00008661	lg10_hg00008661_ord1_nbtig2
10	32.09	Cq08239_1498	tig00005377	lg10_hg00000649_ordun3_nbtig3
10	32.15	Cq02438_480	tig00005377	lg10_hg00000649_ordun3_nbtig3
10	32.76	Cq02917	tig00005377	lg10_hg00000649_ordun3_nbtig3
10	32.9	Cq00425_85	tig00000649	lg10_hg00000649_ordun3_nbtig3
10	37.89	Cq07095_895	tig00001831	lg10_hg00001831_ord1_nbtig3
10	39.91	Cq05865_694	tig00003176	lg10_hg00003176_ordun1_nbtig1
10	45.89	Cq07798_1415	tig00005221	lg10_hg00005150_ordun16_nbtig1
10	47.31	Cq01059_221	tig00005221	lg10_hg00005150_ordun16_nbtig1
10	47.72	Cq02067_387	tig00005221	lg10_hg00005150_ordun16_nbtig1
10	50.55	Cq02187	tig00005221	lg10_hg00005150_ordun16_nbtig1
10	56.51	Cq03316	tig00005150	lg10_hg00005150_ordun17_nbtig1
10	60.14	Cq02870_541	tig00005221	lg10_hg00005150_ordun16_nbtig1
11	16.9	Cq07692_1398	tig00005661	lg11_hg00005661_ord1_nbtig2
11	17.23	Cq06298_759	tig00005661	lg11_hg00005661_ord1_nbtig2
11	21.97	Cq00829_177	tig00010554	lg11_hgun_tig00010554
11	23.78	Cq08765_1586	tig00010554	lg11_hgun_tig00010554
11	35.15	Cq04257_546	tig00006653	lg11_hg00006651_ord1_nbtig3
11	35.42	Cq01329	tig00006653	lg11_hg00006651_ord1_nbtig3
11	38.36	Cq06989_878	tig00006653	lg11_hg00006651_ord1_nbtig3
11	38.43	Cq02410_357	tig00006653	lg11_hg00006651_ord1_nbtig3
11	46.17	Cq08289_1510	tig00006651	lg11_hg00006651_ord1_nbtig3
11	53.74	Cq06771_1211	tig00001642	lg11_hg00001642_ord1_nbtig2
12	7.05	Cq02314_441	tig00006097	lg12_hg00006097_ordun1_nbtig2
12	12.25	Cq05310_922	tig00005639	lg12_hg00005639_ordun1_nbtig3
12	12.3	Cq09271_1636	tig00005639	lg12_hg00005639_ordun1_nbtig3
12	22.15	Cq03218_590	tig00005716	lg12_hg00005716_ordun1_nbtig2
12	23.78	Cq03218_589	tig00005716	lg12_hg00005716_ordun1_nbtig2
12	33.76	Cq08070_1462	tig00006496	lg12_hg00006494_ord1_nbtig2
12	45.36	Cq03720_680	tig00006494	lg12_hg00006494_ord1_nbtig2
12	53.28	Cq09567_1656	tig00000658	lg12_hgun_tig00000658
13	0	Cq04304_766	tig00006354	lg13_hg00006354_ordun1_nbtig4
13	5.52	Cq03672	tig00002044	lg13_hgun_tig00002044
13	8	Cq03263	tig00009287	lg13_hg00009287_ord1_nbtig2
13	16.83	Cq01607_330	tig00008524	lg13_hg00008524_ord1_nbtig3
13	32.07	Cq00965	tig00000935	lg13_hg00000935_ordun2_nbtig1
13	35.1	Cq03600_654	tig00005324	lg13_hg00005324_ord1_nbtig2
13	41.99	Cq04713_841	tig00006313	lg13_hg00000935_ordun1_nbtig1
14	0	Cq02712	tig00007723	lg14_hg00007239_ordun1_nbtig4
14	4.05	Cq00517	tig00007239	lg14_hg00007239_ordun1_nbtig4
14	15.63	Cq05054_873	tig00006538	lg14_hg00006538_ordun8_nbtig1
14	16.95	Cq10080_1218	tig00009345	lg14_hgun_tig00009345
14	20.04	Cq05264_908	tig00009343	lg14_hgun_tig00009343
14	27.56	Cq01536	tig00005821	lg14_hg00005821_ordun1_nbtig2
14	30.38	Cq01240_217	tig00005821	lg14_hg00005821_ordun1_nbtig2
14	30.61	Cq07754_1406	tig00006294	lg14_hg00005821_ordun3_nbtig2
14	41.53	Cq03236_595	tig00005287	lg14_hgun_tig00005287
14	41.86	Cq05024_869	tig00005287	lg14_hgun_tig00005287
14	47.51	Cq00826	tig00005821	lg14_hg00005821_ordun1_nbtig2
14	51.6	Cq05483_945	tig00006067	lg14_hg00006067_ord2_nbtig4
15	0	Cq02359	tig00009727	lg15_hgun_tig00009727
15	0.86	Cq06241_1073	tig00009727	lg15_hgun_tig00009727
15	7.7	Cq07839_1421	tig00007078	lg15_hgun_tig00007078
15	9.71	Cq07440_1334	tig00009124	lg15_hg00009124_ordun1_nbtig3
15	11.09	Cq05321_924	tig00009124	lg15_hg00009124_ordun1_nbtig3
15	18.7	Cq08115_1486	tig00008472	lg15_hgun_tig00008472
15	34.71	Cq01747_343	tig00007819	lg12_hg00005716_ordun3_nbtig3
15	37.86	Cq00565	tig00010330	lg15_hg00000583_ord2_nbtig2
15	38.5	Cq00095_4	tig00000583	lg15_hg00000583_ord3_nbtig3
15	38.84	Cq04336_770	tig00010330	lg15_hg00000583_ord2_nbtig2
15	39.33	Cq08188_1496	tig00006284	lg15_hg00006284_ordun1_nbtig3
15	39.71	Cq10567_1773	tig00008645	lg12_hg00005716_ordun10_nbtig1
15	39.78	Cq05334_927	tig00005619	lg15_hg00005619_ord1_nbtig1
15	39.79	Cq08431_1097	tig00008354	lg12_hg00005716_ordun6_nbtig3
15	39.96	Cq05513_659	tig00006697	lg15_hg00000583_ord2_nbtig2
15	40.14	Cq01567_320	tig00006288	lgun_hgun_tig00006288
15	40.16	Cq06561_1168	tig00006288	lgun_hgun_tig00006288
15	40.39	Cq05831_995	tig00008403	lg15_hg00006284_ordun2_nbtig3
15	40.52	Cq06368_1128	tig00008403	lg15_hg00006284_ordun2_nbtig3
15	41	Cq01869_360	tig00007819	lg12_hg00005716_ordun3_nbtig3
15	42.08	Cq01758_270	tig00006819	lg12_hg00005716_ordun2_nbtig2
15	49.21	Cq03299_609	tig00005981	lg15_hg00005981_ordun1_nbtig2
16	0	Cq00132_7	tig00000496	lg16_hg00000496_ord1_nbtig2
16	15.78	Cq06351_1126	tig00006791	lg16_hg00000496_ord1_nbtig2
16	19.36	Cq00277	tig00002689	lg16_hg00002689_ord1_nbtig5
16	20.38	Cq01112_231	tig00002248	lg16_hgun_tig00002248
16	21.02	Cq02214	tig00005196	lg16_hg00002689_ord1_nbtig5
16	26.59	Cq00187_22	tig00003884	lg16_hg00000135_ord3_nbtig1
16	30.67	Cq06162_1058	tig00000135	lg16_hg00000135_ordun1_nbtig4
16	34.11	Cq04152_744	tig00007307	lg16_hg00007307_ordun1_nbtig4
16	34.34	Cq07328_1308	tig00007307	lg16_hg00007307_ordun1_nbtig4
16	36.12	Cq02819_533	tig00009073	lg16_hg00001838_ordun10_nbtig1
16	36.54	Cq01155	tig00005829	lg16_hg00001838_ordun35_nbtig1
16	36.58	Cq09162_1154	tig00001838	lg16_hg00001838_ordun11_nbtig1
16	36.58	Cq09433_1647	tig00005944	lg16_hg00001838_ordun6_nbtig3
16	36.58	Cq06921_874	tig00007593	lg16_hg00001838_ordun41_nbtig1
16	36.62	Cq03289_603	tig00003012	lg16_hg00001838_ordun12_nbtig1
16	37.82	Cq03178	tig00005944	lg16_hg00001838_ordun6_nbtig3
16	38.56	Cq06508_1158	tig00006772	lg16_hg00001838_ordun5_nbtig2
16	40.76	Cq02908_545	tig00003070	lg16_hg00003070_ord1_nbtig2
16	42.77	Cq08722_1578	tig00006589	lg16_hgun_tig00006589
16	48.04	Cq03866_707	tig00000590	lg16_hgun_tig00000590
17	0.74	Cq08088_1466	tig00007604	lg17_hgun_tig00007604
17	13.43	Cq02841_536	tig00002127	lg17_hg00002127_ordun1_nbtig1
17	29.37	Cq07113_1273	tig00006604	lg17_hgun_tig00006604
17	30.1	Cq01651_264	tig00000275	lg17_hg00000275_ordun2_nbtig5
17	30.17	Cq08463_1101	tig00006549	lg17_hg00000275_ordun2_nbtig5
17	30.48	Cq00655_133	tig00000275	lg17_hg00000275_ordun2_nbtig5
17	33.05	Cq00424_83	tig00001259	lg17_hgun_tig00001259
17	33.18	Cq02013_294	tig00007243	lg17_hg00000275_ordun2_nbtig5
17	37.19	Cq07368_1324	tig00003122	lg17_hg00003122_ordun1_nbtig3
17	37.62	Cq06538_1165	tig00003122	lg17_hg00003122_ordun1_nbtig3
17	44.88	Cq04233_752	tig00009767	lg17_hg00009767_ordun1_nbtig2
18	0	Cq03850	tig00005177	lg18_hg00005177_ord1_nbtig2
18	1.38	Cq04047	tig00005177	lg18_hg00005177_ord1_nbtig2
18	3.28	Cq03909_712	tig00009180	lg18_hg00009180_ord1_nbtig1
18	6.43	Cq00521_106	tig00006226	lg18_hg00006226_ord1_nbtig2
18	14.82	Cq03400_471	tig00005252	lg18_hgun_tig00005252
18	21.43	Cq00136_9	tig00008123	lg18_hgun_tig00008123
18	28.57	Cq04097_730	tig00009353	lg18_hg00009353_ord1_nbtig2
18	29.47	Cq06301_1098	tig00006062	lg18_hg00001790_ordun25_nbtig1
18	29.71	Cq08281_1506	tig00001790	lg18_hg00001790_ordun2_nbtig4
18	29.92	Cq06105_1043	tig00005753	lg18_hg00001790_ordun10_nbtig2
18	29.94	Cq01182_213	tig00006945	lg18_hg00001790_ordun9_nbtig2
18	29.94	Cq01086_225	tig00008303	lg18_hg00001790_ordun1_nbtig2
18	30.59	Cq04693_587	tig00006894	lg18_hg00001790_ordun13_nbtig1
18	31.12	Cq04745_591	tig00007237	lg18_hg00007237_ordun1_nbtig2
18	31.86	Cq07309_1303	tig00007237	lg18_hg00007237_ordun1_nbtig2
18	41.05	Cq04814_599	tig00006181	lg18_hg00006181_ord1_nbtig2
19	0	Cq01791_349	tig00005306	lg19_hgun_tig00005306
19	7.33	Cq02073_388	tig00006003	lg19_hg00006003_ord1_nbtig3
19	15.38	Cq01769_275	tig00005492	lg19_hg00000697_ordun2_nbtig7
19	19.6	Cq02042_383	tig00005971	lg19_hg00000697_ordun2_nbtig7
19	22.41	Cq03645_658	tig00010149	lg19_hg00000697_ordun2_nbtig7
19	24.56	Cq02327_449	tig00009684	lg19_hg00000697_ordun2_nbtig7
19	34.56	Cq07111_1272	tig00000697	lg19_hg00000697_ordun11_nbtig1
19	34.58	Cq06847_858	tig00000697	lg19_hg00000697_ordun11_nbtig1
19	35.05	Cq00875_183	tig00001058	lg19_hg00000697_ordun7_nbtig5
20	0	Cq04832_852	tig00006557	lg20_hgun_tig00006557
20	0.63	Cq01116	tig00006557	lg20_hgun_tig00006557
20	13.75	Cq06890_1240	tig00010189	lg20_hg00010189_ordun1_nbtig2
20	13.76	Cq07446_1335	tig00005146	lg20_hg00005146_ord1_nbtig1
20	14.53	Cq07545_1368	tig00006779	lg20_hg00006779_ordun1_nbtig2
20	20.91	Cq09189_1630	tig00005920	lg20_hg00005920_ord1_nbtig2
20	21.66	Cq07542_1363	tig00005920	lg20_hg00005920_ord1_nbtig2
20	22.86	Cq00734_137	tig00000342	lg20_hg00000317_ordun35_nbtig1
20	22.97	Cq04604_824	tig00001585	lg20_hg00000317_ordun9_nbtig1
20	23.38	Cq00391_75	tig00008330	lg20_hg00000317_ordun53_nbtig1
20	23.55	Cq05798_991	tig00000317	lg20_hg00000317_ordun7_nbtig1
20	24.62	Cq04286	tig00005197	lg20_hg00000317_ordun6_nbtig2
20	24.72	Cq06451_1142	tig00009991	lg20_hgun_tig00009991
20	24.9	Cq07878_1021	tig00005197	lg20_hg00000317_ordun6_nbtig2
20	25.55	Cq06484_792	tig00005197	lg20_hg00000317_ordun6_nbtig2
20	27.41	Cq00535_100	tig00010575	lg20_hg00002625_ord3_nbtig1
20	31.73	Cq03761_503	tig00002625	lg20_hg00002625_ord1_nbtig1
21	0	Cq02030_382	tig00006384	lg10_hg00001170_ord3_nbtig10
21	10.16	Cq07044_1262	tig00006348	lg21_hgun_tig00006348
21	21.19	Cq06730_1203	tig00008366	lg20_hg00010189_ordun3_nbtig4
21	32.09	Cq08452_1550	tig00006795	lg20_hg00010189_ordun3_nbtig4
22	0	Cq10473_1249	tig00005807	lg22_hg00005807_ord1_nbtig4
22	30.79	Cq06788_1214	tig00000072	lg22_hg00000072_ord1_nbtig2
23	0	Cq00650	tig00007638	lg23_hgun_tig00007638
23	8.2	Cq02262	tig00006319	lg20_hg00010189_ordun9_nbtig1
23	15.71	Cq08321_1514	tig00010622	lg23_hg00010622_ord1_nbtig3
23	25.93	Cq06457_790	tig00006476	lg23_hg00006476_ord1_nbtig2
24	0	Cq04563_814	tig00005936	lg24_hgun_tig00005936
24	16.82	Cq06851_1232	tig00005317	lg24_hg00005317_ord1_nbtig2
25	0	Cq08098_1475	tig00008124	lg25_hgun_tig00008124
25	1.57	Cq01300	tig00008124	lg25_hgun_tig00008124
25	10.62	Cq10399_1241	tig00000261	lg25_hg00000261_ord1_nbtig2
26	0	Cq06805_1221	tig00006715	lg26_hg00006715_ord1_nbtig1
26	0.37	Cq00881_189	tig00006715	lg26_hg00006715_ord1_nbtig1
26	5.31	Cq08253_1500	tig00009015	lg26_hgun_tig00009015
27	0	Cq02418_474	tig00006269	lg27_hgun_tig00006269
27	7.02	Cq08059_1461	tig00006269	lg27_hgun_tig00006269
28	0	Cq07916_1431	tig00003847	lg28_hgun_tig00003847
28	1.54	Cq10196_1733	tig00008904	lg28_hgun_tig00008904
28	5.61	Cq07675_1396	tig00010542	lg28_hgun_tig00010542
29	0	Cq04280	tig00005388	lg29_hg00005388_ord1_nbtig2
29	0.42	Cq08302_1511	tig00005388	lg29_hg00005388_ord1_nbtig2
