# Supplementary material for: Quinoa genome assembly employing genomic variation for guided scaffolding
Source: Theor Appl Genet. 2021 Aug 7;134(11):3577–94. doi: 10.1007/s00122-021-03915-x (PMC8519820; doi:10.1007/s00122-021-03915-x)
Supplement: Supplementary file 5 — Supplementary file5 (ODS 26 KB) [file 122_2021_3915_MOESM5_ESM.ods]

## Sheet: SEQINFO
NCBI SRA	Quinoa accession	Country	Location	Number of read pairs [million]	Avg. quality read1	Avg. quality read2	Number of bases [Gbp]	Coverage
SRR12702634	D12275	PER	Acari (Yunguyo)	25.8	33.4	31.2	6.4	4.44
SRR12702661	D10004	PER	Acomayo (Acopia)	42.0	36.8	35.9	10.5	7.25
SRR12702660	D12023	PER	Acomayo (Conchapata)	38.7	36.8	35.8	9.7	6.67
SRR12702659	D10002	PER	Acomayo (Huantrachapi)	42.5	36.8	35.8	10.6	7.34
SRR12702657	CHEN334	PER	Acomayo (Marcacongo)	42.3	36.8	35.8	10.6	7.29
SRR12702656	CHEN399	PER	Acomayo (Marcacongo)	42.4	36.8	35.7	10.6	7.31
SRR12702633	CHEN284	PER	Acomayo (Pomacanchis)	33.9	33.4	31.6	8.5	5.85
SRR12702655	CHEN331	PER	Acomayo (Pomacanchis)	42.9	36.8	35.8	10.7	7.39
SRR12702669	CHEN155	BOL	Alto La Paz (La Paz)	28.9	34.6	33.9	7.2	4.98
SRR12702670	CHEN161	BOL	Alto La Paz (La Paz)	31.4	34.7	33.8	7.9	5.42
SRR12702658	CHEN222	BOL	Alto La Paz (La Paz)	29.5	34.6	33.6	7.4	5.08
SRR12702654	D11909	PER	Ampatiti (Pomata)	37.0	34.6	33.8	9.2	6.38
SRR12702653	D12177	PER	Anta (Ayllymayo)	29.3	34.6	33.7	7.3	5.05
SRR12702652	D12071	PER	Anta (Yuncaqui)	35.9	34.6	33.6	9.0	6.19
SRR12702651	CHEN295	PER	Callejon de Huaylas	41.7	36.6	35.4	10.4	7.18
SRR12702632	CHEN319	PER	Callejon de Huaylas	29.8	33.9	31.8	7.5	5.14
SRR12702631	CHEN328	PER	Callejon de Huaylas	34.4	33.8	32.1	8.6	5.93
SRR12702650	CHEN376	PER	Callejon de Huaylas	42.6	36.6	35.3	10.6	7.34
SRR12702630	D12228	PER	Callejon de Huaylas	37.6	33.8	31.9	9.4	6.49
SRR12702649	D12386	PER	Canas (Cusco)	35.8	34.3	31.6	8.9	6.17
SRR12702648	CHEN402	PER	Canchis (Chuquicahuana)	31.0	33.9	31.0	7.7	5.34
SRR12702646	D9973	PER	Canchis (Cusco)	39.7	34.2	31.5	9.9	6.84
SRR12702645	CHEN210	PER	Canchis (Marangani)	29.8	34.5	31.1	7.4	5.14
SRR12702638	D12077	BOL	Catariri	31.6	34.1	32.1	7.9	5.44
SRR12702647	CHEN191	BOL	Challapata (La Paz)	31.7	34.6	33.6	7.9	5.46
SRR12702636	CHEN188	BOL	Condoriri (La Paz)	29.3	35.2	34.7	7.3	5.06
SRR12702623	CHEN199	BOL	Condoriri (La Paz)	26.1	35.2	34.6	6.5	4.50
SRR12702625	CHEN204	BOL	Condoriri (La Paz)	35.1	35.2	34.6	8.8	6.06
SRR12702622	CHEN219	BOL	Condoriri (La Paz)	26.3	35.3	34.6	6.6	4.54
SRR12702624	CHEN243	BOL	Condoriri (La Paz)	27.5	35.2	34.7	6.9	4.74
SRR12702621	D12001	BOL	Condoriri (La Paz)	30.7	35.2	34.5	7.7	5.30
SRR12702668	D12208	BOL	Condoriri (La Paz)	26.8	35.1	34.2	6.7	4.62
SRR12702667	D12391	BOL	Condoriri (La Paz)	35.3	35.2	34.5	8.8	6.08
SRR12702637	CHEN241	BOL	Condoriri (Potosi)	32.0	33.9	31.9	8.0	5.52
SRR12702666	CHEN220	BOL	Corocoro (Potosi)	33.0	35.3	34.6	8.3	5.70
SRR12702644	D9993	PER	Huacates (Cajamarca)	29.1	33.9	32.3	7.3	5.02
SRR12702643	CHEN256	PER	Lampa Grande(Pomata)	29.9	34.0	32.6	7.5	5.15
SRR12702665	CHEN130	BOL	Lay Huasi (La Paz)	24.8	35.6	35.0	6.2	4.28
SRR12702664	CHEN156	BOL	Lay Huasi (La Paz)	25.0	35.6	35.1	6.2	4.31
SRR12702642	CHEN167	PER	Llocalla	34.7	34.1	32.8	8.7	5.98
SRR12702663	D12058	BOL	Poopo	28.7	35.6	35.0	7.2	4.95
SRR12702629	D12337	PER	Quety (Ilave)	33.8	33.7	31.8	8.5	5.84
SRR12702641	D11948	PER	Quispicanchi (Andahuaylas)	30.6	34.5	33.2	7.6	5.28
SRR12702628	D11944	PER	Siraya (Ilave)	27.2	33.8	32.0	6.8	4.69
SRR12702662	CHEN321	BOL	Tolar (La Paz)	27.0	35.6	35.1	6.8	4.66
SRR12702635	D12170	BOL	Ulla Ulla (La Paz)	39.4	33.7	31.5	9.9	6.79
SRR12702627	D12013	PER	Yanaoca (Pampamarca)	29.9	33.8	32.8	7.5	5.15
SRR12702640	D12025	PER	Yanaoca (Tungasuca)	27.6	34.6	33.6	6.9	4.76
SRR12702626	D12197	PER	Yunguyo (Chicochata)	32.3	33.8	32.7	8.1	5.56
SRR12702639	D12317	PER	Yunguyo (Puno)	28.9	34.5	33.5	7.2	4.98
