# Supplementary material for: Quinoa genome assembly employing genomic variation for guided scaffolding
Source: Theor Appl Genet. 2021 Aug 7;134(11):3577–94. doi: 10.1007/s00122-021-03915-x (PMC8519820; doi:10.1007/s00122-021-03915-x)
Supplement: Supplementary file 6 — Supplementary file6 (ODS 27 KB) [file 122_2021_3915_MOESM6_ESM.ods]

## Sheet: HOMHET
Accession name	# snps in CHEN125	# indels in CHEN125	# snps in QQ74	# indels in QQ74
CHEN161	833461	143019	1631126	219275
CHEN155	1128863	178187	1721815	228782
CHEN222	820515	140517	1585137	212278
CHEN191	1290679	193430	1638660	215861
CHEN188	1536820	227425	1624681	216647
CHEN204	1322883	200234	1945129	254893
CHEN243	1272097	196540	1499031	202823
CHEN199	840561	143185	1596214	214579
CHEN219	1250057	190626	1516987	203263
D12001	1013456	166546	1772005	237727
D12208	1049760	166224	1651180	218622
D12391	853036	149357	1667261	227321
CHEN220	830248	144569	1635912	222099
CHEN130	1183381	182713	1530021	201425
CHEN156	1439000	213345	1750887	231894
D12058	1540511	223940	1763486	231519
CHEN321	779805	137295	1594288	214888
D10004	1574867	242281	1458173	207264
D12023	1360974	208910	1756600	238370
D10002	1507055	230752	1822993	246089
CHEN334	2122563	299707	2216395	287437
CHEN399	1826157	269967	2081682	271911
CHEN331	1573478	241382	1463317	208378
D11909	1306145	201291	1738893	233211
D12177	1403498	212386	1767363	234070
D12071	893669	151365	1621234	221813
CHEN295	1406447	218100	1815511	246462
CHEN376	892089	156059	1653617	229571
D12386	1176806	183615	1688909	225298
CHEN402	1425520	211760	1452561	195477
D9973	1518153	226642	1459261	199328
CHEN210	1467162	216821	1727538	224837
D9993	1312909	193885	1768964	226674
CHEN256	871667	141578	1562822	206333
CHEN167	1329378	202899	1451309	196290
D11948	1460604	218230	1458257	196933
D12025	1486691	219174	1819030	237663
D12317	1400335	207609	1866062	242483
D12077	1233519	188188	1514599	202349
CHEN241	1126688	174973	1692338	219306
D12170	838506	145355	1661433	223598
D12275	881702	141761	1542344	202121
CHEN284	1643161	234635	1709476	220427
CHEN319	1227206	187219	1727361	226419
CHEN328	1442990	214362	1782758	233744
D12228	1447621	214898	1911483	250133
D12337	893820	149216	1630484	218510
D11944	826936	138174	1506544	201866
D12013	1523052	221573	1593815	212069
D12197	1091203	172387	1533590	205783
Total unique positions	4409282	596685	4706603	594194
