# Supplementary material for: Quinoa genome assembly employing genomic variation for guided scaffolding
Source: Theor Appl Genet. 2021 Aug 7;134(11):3577–94. doi: 10.1007/s00122-021-03915-x (PMC8519820; doi:10.1007/s00122-021-03915-x)
Supplement: Supplementary file 7 — Supplementary file7 (ODS 28 KB) [file 122_2021_3915_MOESM7_ESM.ods]

## Sheet: CONNECTIONS
Group	Number of contigs	Total length [Mbp]	Number of contigs anchored to an LG	LG
grp00000096	74	39.696	13	5
grp00000697	52	35.102	6	19
grp00001838	58	33.001	7	16
grp00000317	73	29.272	5	20
grp00000000	38	27.511	6	2
grp00007425	39	23.454	7	6
grp00000275	36	23.332	3	17
grp00005821	32	22.523	2	14
grp00001790	59	20.001	6	18
grp00005226	55	17.580	2	7
grp00007580	29	15.558	1	8
grp00000649	29	14.892	2	10
grp00005639	19	12.976	1	12
grp00006486	82	12.945	2	1
grp00010189	21	12.220	4	20
grp00003176	16	12.212	1	10
grp00005150	36	11.910	3	10
grp00006538	13	11.201	1	14
grp00007012	47	11.142	2	1
grp00001402	16	10.479	0	-
grp00000619	69	10.040	6	3
grp00001215	55	9.139	2	4
grp00005716	25	9.115	5	12
grp00000426	15	8.236	0	-
grp00000135	18	7.348	2	16
grp00005158	5	7.289	2	9
grp00005524	6	7.124	1	8
grp00001170	15	6.864	5	10
grp00009767	19	6.819	1	17
grp00006476	7	6.328	1	23
grp00006834	12	6.302	2	6
grp00001313	6	5.946	0	-
grp00000223	11	5.834	0	-
grp00006097	7	5.580	1	12
grp00000001	2	5.284	2	2
grp00007307	5	5.265	1	16
grp00006007	4	5.153	1	3
grp00008039	4	5.122	0	-
grp00001618	12	4.882	2	3
grp00003122	15	4.842	1	17
grp00006651	3	4.826	2	11
grp00008080	9	4.742	3	10
grp00001831	6	4.701	1	10
grp00005929	4	4.691	1	2
grp00006494	2	4.652	2	12
grp00002625	8	4.613	2	20
grp00001094	17	4.554	0	-
grp00000496	2	4.378	2	16
grp00000277	5	4.359	1	8
grp00005981	8	4.176	1	15
grp00006311	5	3.950	1	6
grp00006507	6	3.888	0	-
grp00001025	5	3.776	0	-
grp00005704	3	3.774	1	9
grp00003606	16	3.718	0	-
grp00002127	6	3.667	1	17
grp00006391	2	3.498	0	-
grp00001699	20	3.380	0	-
grp00006473	3	3.329	0	-
grp00006965	11	3.176	1	3
grp00006003	4	3.174	1	19
grp00000237	6	3.123	0	-
grp00001364	3	3.083	0	-
grp00005409	2	3.076	0	-
grp00005388	3	3.064	1	29
grp00005619	4	3.060	1	15
grp00005128	3	3.012	0	-
grp00005317	2	2.906	1	24
grp00000419	4	2.864	0	-
grp00001381	6	2.823	0	-
grp00005459	5	2.741	1	5
grp00006256	3	2.699	2	9
grp00000696	4	2.692	0	-
grp00006756	5	2.677	1	5
grp00009334	2	2.662	0	-
grp00001642	2	2.612	1	11
grp00006278	2	2.487	1	2
grp00002657	4	2.449	0	-
grp00006284	8	2.440	2	15
grp00000505	8	2.439	0	-
grp00000895	3	2.417	0	-
grp00002689	5	2.416	2	16
grp00002908	4	2.365	1	2
grp00006809	13	2.317	1	1
grp00009621	3	2.310	1	7
grp00005807	4	2.300	1	22
grp00008524	3	2.247	1	13
grp00001682	2	2.245	0	-
grp00006264	3	2.245	0	-
grp00000580	2	2.220	0	-
grp00000583	11	2.207	3	15
grp00000413	3	2.198	0	-
grp00007871	6	2.181	1	3
grp00000304	7	2.167	0	-
grp00000935	3	2.156	2	13
grp00001469	9	2.137	2	7
grp00005626	4	1.993	0	-
grp00006374	5	1.976	0	-
grp00001121	2	1.974	0	-
grp00006396	2	1.939	0	-
grp00000072	2	1.930	1	22
grp00005886	4	1.916	1	7
grp00006079	2	1.903	0	-
grp00003366	6	1.899	0	-
grp00006779	5	1.879	1	20
grp00006067	5	1.862	1	14
grp00006421	4	1.836	0	-
grp00003516	3	1.812	0	-
grp00006145	2	1.807	0	-
grp00005217	4	1.798	1	3
grp00010622	4	1.773	1	23
grp00003619	6	1.765	0	-
grp00006880	4	1.733	0	-
grp00002041	5	1.723	0	-
grp00005177	2	1.708	1	18
grp00006181	2	1.676	1	18
grp00007759	4	1.617	1	7
grp00005490	2	1.617	0	-
grp00002257	3	1.556	2	7
grp00009024	8	1.545	1	1
grp00003451	2	1.501	0	-
grp00006212	4	1.491	0	-
grp00005607	3	1.458	0	-
grp00000002	6	1.446	0	-
grp00005920	2	1.444	1	20
grp00007185	2	1.436	1	9
grp00007246	2	1.431	0	-
grp00009239	4	1.414	1	6
grp00002154	7	1.410	0	-
grp00006715	2	1.407	1	26
grp00003409	2	1.403	1	5
grp00002893	4	1.393	0	-
grp00008587	2	1.386	0	-
grp00008004	3	1.383	1	6
grp00002332	2	1.369	1	1
grp00005494	2	1.366	0	-
grp00008246	3	1.361	1	10
grp00006520	3	1.345	0	-
grp00006082	2	1.325	0	-
grp00009281	4	1.310	0	-
grp00009124	7	1.308	1	15
grp00006917	2	1.291	0	-
grp00005272	2	1.282	1	6
grp00002444	3	1.274	2	1
grp00002246	5	1.270	0	-
grp00007562	2	1.265	0	-
grp00006724	2	1.264	0	-
grp00009582	4	1.246	0	-
grp00005111	3	1.235	0	-
grp00001640	5	1.231	0	-
grp00003383	4	1.226	0	-
grp00008349	3	1.206	1	1
grp00002070	4	1.203	0	-
grp00000747	2	1.184	0	-
grp00000175	4	1.180	0	-
grp00009225	6	1.180	0	-
grp00004650	3	1.177	0	-
grp00010084	6	1.167	1	4
grp00002349	3	1.162	0	-
grp00007239	4	1.148	2	14
grp00006667	6	1.136	0	-
grp00005596	3	1.134	0	-
grp00008296	2	1.133	0	-
grp00005679	4	1.121	0	-
grp00008429	2	1.116	0	-
grp00000603	3	1.095	0	-
grp00000261	2	1.089	1	25
grp00006742	3	1.087	0	-
grp00006354	4	1.075	1	13
grp00002461	2	1.074	0	-
grp00006124	3	1.051	0	-
grp00005290	4	1.050	0	-
grp00008661	2	1.043	1	10
grp00006272	2	1.030	0	-
grp00002842	5	1.018	0	-
grp00005256	2	0.990	0	-
grp00008938	3	0.980	1	1
grp00007873	2	0.966	0	-
grp00005505	3	0.966	1	1
grp00006729	2	0.952	0	-
grp00008631	2	0.943	0	-
grp00003295	2	0.941	1	6
grp00005397	3	0.931	0	-
grp00005121	2	0.922	0	-
grp00009287	2	0.921	1	13
grp00002459	2	0.917	0	-
grp00008764	2	0.893	1	7
grp00000962	5	0.888	0	-
grp00009385	4	0.887	0	-
grp00007259	2	0.884	0	-
grp00006227	5	0.865	0	-
grp00005777	6	0.851	0	-
grp00001267	2	0.838	0	-
grp00005146	2	0.833	1	20
grp00002396	3	0.832	0	-
grp00006766	2	0.826	1	1
grp00002404	4	0.820	0	-
grp00007482	3	0.816	1	1
grp00005615	3	0.812	0	-
grp00005568	2	0.803	0	-
grp00006405	3	0.795	0	-
grp00003863	3	0.780	0	-
grp00000435	2	0.779	0	-
grp00007375	2	0.773	1	4
grp00005760	2	0.771	0	-
grp00005632	2	0.771	0	-
grp00006157	2	0.770	0	-
grp00006545	2	0.767	0	-
grp00005534	2	0.763	1	8
grp00005661	2	0.763	1	11
grp00000752	3	0.751	0	-
grp00004152	4	0.747	0	-
grp00005827	2	0.742	0	-
grp00002063	2	0.736	0	-
grp00008873	3	0.727	0	-
grp00008911	4	0.721	0	-
grp00001752	4	0.719	0	-
grp00002980	3	0.707	0	-
grp00000449	3	0.700	0	-
grp00010147	3	0.682	1	1
grp00006163	4	0.680	0	-
grp00007116	2	0.673	1	4
grp00006108	3	0.663	1	1
grp00002315	2	0.647	0	-
grp00001714	2	0.629	0	-
grp00003478	2	0.626	0	-
grp00003010	2	0.625	0	-
grp00006226	3	0.619	1	18
grp00005324	2	0.613	1	13
grp00006705	2	0.605	0	-
grp00005300	3	0.603	0	-
grp00006260	2	0.600	0	-
grp00003361	3	0.594	0	-
grp00005868	3	0.585	0	-
grp00007627	4	0.583	0	-
grp00003752	2	0.581	0	-
grp00006187	3	0.575	0	-
grp00008746	2	0.571	0	-
grp00008670	2	0.565	0	-
grp00005729	2	0.564	0	-
grp00007237	4	0.563	1	18
grp00006249	4	0.560	0	-
grp00000462	4	0.559	0	-
grp00009180	3	0.555	1	18
grp00007886	2	0.552	0	-
grp00003070	2	0.549	1	16
grp00002950	2	0.545	0	-
grp00006630	2	0.542	0	-
grp00005203	3	0.542	0	-
grp00003022	2	0.538	0	-
grp00008950	2	0.535	0	-
grp00003489	3	0.535	0	-
grp00001849	2	0.529	0	-
grp00004245	2	0.527	0	-
grp00005765	3	0.522	0	-
grp00008662	2	0.521	0	-
grp00008322	2	0.516	0	-
grp00002955	3	0.510	0	-
grp00006414	2	0.503	0	-
grp00001963	4	0.501	0	-
grp00007960	5	0.501	2	1
grp00005797	4	0.497	0	-
grp00002487	6	0.490	0	-
grp00006350	2	0.486	0	-
grp00007008	2	0.481	0	-
grp00001048	2	0.479	0	-
grp00007835	2	0.476	0	-
grp00008458	2	0.470	0	-
grp00006195	4	0.462	0	-
grp00008626	2	0.447	0	-
grp00003905	2	0.447	0	-
grp00004079	2	0.444	0	-
grp00005277	2	0.434	0	-
grp00006331	3	0.428	0	-
grp00006510	3	0.427	0	-
grp00006336	2	0.425	0	-
grp00007144	2	0.414	0	-
grp00009092	2	0.413	0	-
grp00007070	2	0.410	0	-
grp00001138	2	0.407	0	-
grp00007471	2	0.404	0	-
grp00002801	3	0.400	0	-
grp00008463	2	0.398	0	-
grp00005415	3	0.398	0	-
grp00006208	2	0.393	0	-
grp00008624	2	0.393	0	-
grp00001124	2	0.388	0	-
grp00002111	2	0.385	0	-
grp00001418	3	0.382	0	-
grp00009986	3	0.381	1	6
grp00008711	2	0.380	0	-
grp00001445	2	0.369	0	-
grp00005836	2	0.366	1	2
grp00007780	2	0.366	0	-
grp00009793	2	0.364	0	-
grp00006463	2	0.364	0	-
grp00006300	2	0.364	0	-
grp00008554	2	0.363	0	-
grp00008680	2	0.363	0	-
grp00006858	2	0.361	0	-
grp00003453	5	0.360	0	-
grp00007025	2	0.356	0	-
grp00010833	2	0.341	0	-
grp00008048	2	0.339	1	4
grp00010038	2	0.335	0	-
grp00010410	2	0.330	0	-
grp00007140	2	0.319	0	-
grp00008858	2	0.318	0	-
grp00007413	2	0.310	0	-
grp00009234	2	0.309	0	-
grp00000767	2	0.307	0	-
grp00004116	2	0.306	0	-
grp00008812	2	0.306	1	8
grp00008443	3	0.304	0	-
grp00005865	2	0.300	1	4
grp00003098	3	0.299	0	-
grp00003124	2	0.294	0	-
grp00009626	4	0.290	1	5
grp00010124	2	0.286	0	-
grp00005577	2	0.283	0	-
grp00002004	2	0.272	0	-
grp00006237	2	0.271	0	-
grp00008491	2	0.267	0	-
grp00009353	2	0.266	1	18
grp00000019	2	0.265	0	-
grp00008795	2	0.263	0	-
grp00005977	3	0.262	0	-
grp00002697	2	0.254	0	-
grp00007742	3	0.250	0	-
grp00006139	3	0.248	0	-
grp00010709	2	0.244	0	-
grp00001351	2	0.243	0	-
grp00003393	3	0.238	0	-
grp00006513	2	0.233	0	-
grp00006852	2	0.231	0	-
grp00002994	2	0.227	0	-
grp00009046	2	0.226	0	-
grp00005799	2	0.226	0	-
grp00008753	2	0.218	0	-
grp00006673	2	0.217	0	-
grp00007252	2	0.215	0	-
grp00007031	2	0.214	0	-
grp00007895	2	0.207	0	-
grp00003374	2	0.206	0	-
grp00007407	2	0.197	0	-
grp00002605	2	0.197	0	-
grp00006888	3	0.193	0	-
grp00006913	2	0.188	0	-
grp00005801	2	0.187	0	-
grp00008854	2	0.184	0	-
grp00006247	2	0.182	0	-
grp00001337	3	0.181	0	-
grp00009741	2	0.180	0	-
grp00007395	2	0.174	0	-
grp00002077	2	0.167	0	-
grp00010196	2	0.155	0	-
grp00009303	2	0.153	0	-
grp00005773	2	0.152	0	-
grp00005769	2	0.146	0	-
grp00007057	2	0.145	0	-
grp00003200	2	0.144	0	-
grp00007706	2	0.141	0	-
grp00002895	2	0.139	0	-
grp00005805	2	0.138	0	-
grp00008523	2	0.133	0	-
grp00004261	2	0.132	0	-
grp00009315	2	0.130	0	-
grp00008876	2	0.120	0	-
grp00006843	2	0.112	0	-
grp00005341	2	0.107	0	-
grp00001498	2	0.072	0	-
