# Supplementary material for: Quinoa genome assembly employing genomic variation for guided scaffolding
Source: Theor Appl Genet. 2021 Aug 7;134(11):3577–94. doi: 10.1007/s00122-021-03915-x (PMC8519820; doi:10.1007/s00122-021-03915-x)
Supplement: Supplementary file 10 — Supplementary file10 (ZIP 828 KB) [file 122_2021_3915_MOESM10_ESM.zip]

Archive with 23 entries (19 files):
- SupplFile-HAPLOCODE/
- SupplFile-HAPLOCODE/code_varpat/
- SupplFile-HAPLOCODE/code_varpat/README.readme
- SupplFile-HAPLOCODE/code_varpat/haplopath_connect.pl
- SupplFile-HAPLOCODE/code_varpat/haplopath_viz.pl
- SupplFile-HAPLOCODE/code_varpat/haplopath_validator.pl
- SupplFile-HAPLOCODE/code_varpat/Pattsfunc.pm
- SupplFile-HAPLOCODE/code_varpat/test_output/
- SupplFile-HAPLOCODE/code_varpat/test_output/sample.test.vcf.patt
- SupplFile-HAPLOCODE/code_varpat/test_output/block_unset_unset_6_10_2020_12_33_18.bps
- SupplFile-HAPLOCODE/code_varpat/test_output/validator.out
- SupplFile-HAPLOCODE/code_varpat/test_output/links_unset_unset_6_10_2020_12_33_18.hps
- SupplFile-HAPLOCODE/code_varpat/test_output/sample_graph.png
- SupplFile-HAPLOCODE/code_varpat/test_output/links_unset_unset_6_10_2020_12_33_18.bps
- SupplFile-HAPLOCODE/code_varpat/test_output/removed_dp_unset_unset_6_10_2020_12_33_18.hps
- SupplFile-HAPLOCODE/code_varpat/test_output/curated_dp_unset_unset_6_10_2020_12_33_18.hps
- SupplFile-HAPLOCODE/code_varpat/test_output/removed_dp_unset_unset_6_10_2020_12_33_18.bps
- SupplFile-HAPLOCODE/code_varpat/test_output/curated_dp_unset_unset_6_10_2020_12_33_18.bps
- SupplFile-HAPLOCODE/code_varpat/test_output/block_unset_unset_6_10_2020_12_33_18.hps
- SupplFile-HAPLOCODE/code_varpat/test_output/removed_dp_unset_unset_6_10_2020_12_33_18.hpsoccurencehash
- SupplFile-HAPLOCODE/code_varpat/test_data/
- SupplFile-HAPLOCODE/code_varpat/test_data/sample.test.vcf.gz
- SupplFile-HAPLOCODE/code_varpat/test_data/exclude.list
