# Supplementary material for: Quinoa genome assembly employing genomic variation for guided scaffolding
Source: Theor Appl Genet. 2021 Aug 7;134(11):3577–94. doi: 10.1007/s00122-021-03915-x (PMC8519820; doi:10.1007/s00122-021-03915-x)
Supplement: Supplementary file 10 — Supplementary file10 (ZIP 828 KB) [file 122_2021_3915_MOESM10_ESM.zip › SupplFile-HAPLOCODE/code_varpat/test_output/sample.test.vcf.patt]

qpac010_tig00000175_len=540389 23545 00000000000001000000000000..0101000000000000000100000000000000..000000000000000000000000000000000011
qpac010_tig00000175_len=540389 23629 00000000000001000000000000010001..00000000000011000000000000000000..00000000000000000000000000000011
qpac010_tig00000175_len=540389 23845 00000011110011001100000000010111..110000010011110000000000111111011111..0001110000010000000000001111
qpac010_tig00000175_len=540389 24468 0000000101000000010000000000000100110000010011000000000000011111010111010001110000010000000000001100
qpac010_tig00000175_len=540389 24660 00000011000000001100..00000000010011000011001100000000000001110100..01010001110000010000000000001100
qpac010_tig00000175_len=540389 24757 00001100000000..0000000000000000110001000000000000000100..000000000000000001001100010001001111000000
qpac010_tig00000175_len=540389 24939 0000000001000100000000000001010100000000000000010000000000000000..0000000000000000000000000000000001
qpac010_tig00000175_len=540389 25001 00000001000000001100000000000001001100000100110000000000..111101000111110001110000000000000000001100
qpac010_tig00000175_len=540389 25144 0000001101000000010000000000000100110000010011000000000000111101001101110000110000010000000000001100
qpac010_tig00000175_len=540389 29372 000000011100..00010000000000000000110000010001000000000000011100010101110001010000110000000000000100
qpac010_tig00000175_len=540389 29533 0000000000..0100000000000001000100000000000000110000000000000000..00000000..000000..00..000000000001
qpac010_tig00000175_len=540389 30046 000000..000000000000..000000000100..00000000010000..0000......01..01....0000..0000..0000000000000100
qpac010_tig00000175_len=540389 30441 00000001..00..0011000000000000010011000000001100000000000001..0101010111..01..0000000000000000001100
qpac010_tig00000175_len=540389 30835 00000000010000000000000000000000001100..0100010000..0000000101010000010100010000000000..000000..1100
qpac010_tig00000175_len=540389 30836 00000000010000000000000000000000001100..0100010000..0000000101010000010100010000000000..000000..1100
qpac010_tig00000175_len=540389 31257 0000000101000000010000000000000100110000010011000000000000011101011111110001110000010000000000000100
qpac010_tig00000175_len=540389 31322 0000001111001100110000000011011100110000010011110000000000111101011101110001110000010000000000000111
qpac010_tig00000175_len=540389 31602 00000011110000001100000000..000100110000010001000000000000011101010111010001110000010000000000..0100
qpac010_tig00000175_len=540389 31696 000000111100110011000000001101110011000001001111000000000011110100110111..01110000010000000000001111
qpac010_tig00000175_len=540389 31759 0000000100000000010000000000000000110000010011000000000000111101010111110001010000..0000000000001100
qpac010_tig00000175_len=540389 31802 0000001101000000010000000000000100110000010011000000000000111101010111110001010000..0000000000001100
qpac010_tig00000175_len=540389 32095 00000000010000000100000000000000000100000100110000000000001101......110100010000000100..0000000001..
qpac010_tig00000175_len=540389 32440 00000000010011000000000000010100000000000000000000000000000000....00000000000000..000000..0000000001
qpac010_tig00000175_len=540389 32807 000000000100..000000000000010111000000000000000000000000000000....0000000000000000..00000000..000001
qpac010_tig00000175_len=540389 33567 0000000001001100000000000001010100000000000000010000000000000000000000..00..00000000000000..00000001
qpac010_tig00000175_len=540389 33826 0000000100000000110000000000000100000000000000000000000000000000010000000000..00..00..00000000..0000
qpac010_tig00000175_len=540389 34679 0000000000000100..0000000001000100000000000000010000000000000000000000000000000000000000000000000001
qpac010_tig00000175_len=540389 35378 ..000000010001000000000000010101000000000000001100000000000000..000000000000000000000000000000000001
qpac010_tig00000175_len=540389 35401 ..00001100000000110000000000000100110000010011000000000000011101010111110000110000000000000000001100
qpac010_tig00000175_len=540389 35932 00000001010000001100000000000001..11000001001100000000000011010101111111..01110000010000000000001100
qpac010_tig00000175_len=540389 36113 0000000001000100000000000011000100000000000000110000000001000000000000000000000000000000000000000001
qpac010_tig00000175_len=540389 37002 0000001101000000110000000000000100110000010011000000000000011101011111110001110000010000000000001100
qpac010_tig00000175_len=540389 37070 0000001101000000110000000000000100110000010011000000000000110101001111110001110000010000000000001100
qpac010_tig00000175_len=540389 37478 00000000010001000000000000010101000000000000000000000000000000000000000000000000..000000000000000001
qpac010_tig00000175_len=540389 37672 00000001000000000100000000..000100000000000000000000000000000000010000000000010000000000000000000000
qpac010_tig00000175_len=540389 37796 0000110000000000000000000000000011000100000000000000000000000000..0000000001000100010001001111000000
qpac010_tig00000175_len=540389 37888 0000000100000000..0000000000000000010000010001000000000000..01010101010100000100000000..000000000100
qpac010_tig00000175_len=540389 38458 00..00111100..00110000000001010100110000010011110000000000..010101..1101..00110000000000000000000111
qpac010_tig00000175_len=540389 39142 0000000001001100000000000001010100000000..0000110000000000..0000..0000000000000000000000000000000011
qpac010_tig00000175_len=540389 39207 0000001101000000110000000000000100010000010001000000000000010101010111010001010000000000..0000..0100
qpac010_tig00000175_len=540389 39274 000000110100000011000000000000..001100000100110000000000..11110101011101..01110000010000000000001100
qpac010_tig00000175_len=540389 39392 00000011010000..11000000000000010011000000001100000000010011110001111111..010100000100..000000000100
qpac010_tig00000175_len=540389 39520 00000011010000001100000000000001001100000100110000000000000101010101110100011100000100..000000000100
qpac010_tig00000175_len=540389 40220 0000001101000000110000000000000100110000010011000000000000111100011111110001110000010000000000..1100
qpac010_tig00000175_len=540389 40274 0000000001001100000000000001010100000000000000010000000000000000000000000000000000000000000000000011
qpac010_tig00000175_len=540389 40379 0000000101000000110000000000000100110000010011000000000000111101010111110001110000..00..00000000..00
qpac010_tig00000175_len=540389 40734 00000011010000001100000000000001..110000010011000000000000011101010111010001010000010000000000000100
qpac010_tig00000175_len=540389 40760 0000000000000000000000000000000000000011010000001100000001000000000000000100000000001100110000000000
qpac010_tig00000175_len=540389 41269 0000001101000000110000000000000100110000010001000000000000110100011111110001010000000000000000000100
qpac010_tig00000175_len=540389 41427 0000000101000000110000000000000100110000010011000000000000011100011111010001110000010000000000000100
qpac010_tig00000175_len=540389 41517 0000001101..00000100000000000001001100000100010000000001001101010111110100..010000000000000000000100
qpac010_tig00000175_len=540389 41627 000000110100010011000000001101110011000001001111000000010001010001011111000111000001000000000000..11
qpac010_tig00000175_len=540389 41763 00000011000000001100..000001000100110000000001000000000000110101011111010000110000010000000000000100
qpac010_tig00000175_len=540389 42854 ..00000000000100000000000001010100000000000000110000000000000000000000000000000000000100000000000001
qpac010_tig00000175_len=540389 42881 ..0000000100010000000000000101010000000000000011000000000000000000000000000000000000000000000000..01
qpac010_tig00000175_len=540389 43322 000000000100010000000000000101010000000000000011000000000000000000000000000000000000..0000000000..11
qpac010_tig00000175_len=540389 43352 0000001111001100110000000011001100110000010011110000000000011101011111110001..000001000000000000..11
qpac010_tig00000175_len=540389 44303 0000001101000000010000000000000100110000010001000000000000111101000111010001010000010000000000001100
qpac010_tig00000175_len=540389 44629 0000000001000000000000000000000000110000010011000000000000110101000111010001000000010000000000000100
qpac010_tig00000175_len=540389 44643 0000001101000000110000000000000100110000010011000000000000110100000101010001110000010000000000000100
qpac010_tig00000175_len=540389 45259 0000..000100010000000000..01010100000000000000..0000000000000000..00000000000000..00..00000000000001
qpac010_tig00000175_len=540389 45260 0000..111100110001000000..11011100010000010011..0000000000111101..01011100001100..01..00000000001111
qpac010_tig00000175_len=540389 45353 0000..11010000000100000000000001001100000100010000..000000..110001..01010000010000....0000..000001..
qpac010_tig00000175_len=540389 45510 00000000010001..0000..00..01000100000000000000000000000000..000000000000....0000000000..000000..0001
qpac010_tig00000175_len=540389 45798 0000000101000000110000000000000100110000010011000000000000..01000001010100001100....00000000000001..
qpac010_tig00000175_len=540389 45850 0000000000000100000000000001010100000000000000010000000000..00000000000000000000..000000000000000001
qpac010_tig00000175_len=540389 45888 0000000101000000110000000000000100110000010011000000000000..11010101..1100..110000010000000000001100
qpac010_tig00000175_len=540389 46017 00000011000000000100000000000001001100000100110000000000001111000111111101..01000000000000000000..00
qpac010_tig00000175_len=540389 46095 000000110000..001100000000000001001100000100110000000000001111010111111101..110000000000000000000100
qpac010_tig00000175_len=540389 46137 000000000100000001000000000000010001000001000100000000000001010101010101..00010000000000000000000100
qpac010_tig00000175_len=540389 46166 0000000001000100000000000001000100000000000000110000000000..000000..00000000000000000000000000000001
qpac010_tig00000175_len=540389 46173 0000000100000000010000000000000000010000010001000000000000..010100..00010000000000000000..0000000100
qpac010_tig00000175_len=540389 46912 ..00000101000000110000000000000100110000010011000000000000010101010111010001..00000100000000..000100
qpac010_tig00000175_len=540389 46915 ..00000001000100000000000001000100000000000000010000000000000000000000000000..00000000000000..000001
qpac010_tig00000175_len=540389 47113 001100000000000000000000000000000000001101000000110001000100000100000000010000000000010011000000..00
qpac010_tig00000175_len=540389 47883 0000000101000000110000000000000000110000010011000000000000..1100010111010001110000..0000000000000100
qpac010_tig00000175_len=540389 48118 00..000000000000000000000000000000000011010000001100010011000000000000000100000000001100110000000000
qpac010_tig00000175_len=540389 48406 000000000000010000000000..01000100000000000000010000000000000000000000000000000000000000000000000001
qpac010_tig00000175_len=540389 48477 000000110100000011000000000000..00110000110001000000000000111101011101010001110000000000000000001100
qpac010_tig00000175_len=540389 48512 00000011010000001100000000000001001100001100010000000000000111010111010100..110000000000000000001100
qpac010_tig00000175_len=540389 48593 00000001010000001100000000000001001100000100110000000000001111..0111111100..010000010000000000001100
qpac010_tig00000175_len=540389 48966 00000000010011000000000000010101000000000000001100000000000000000000000000..000000000000000000000001
qpac010_tig00000175_len=540389 49055 000000110100000001000000000000010011000001001100000000000001010001011101....010000010000000000000100
qpac010_tig00000175_len=540389 49557 00000011110011001100000000110101001100000100111100000000..01..01011111010001110000010000000000001111
qpac010_tig00000175_len=540389 49652 00000011010000000100000000000001..110000010011000000000000011101011101010001010000010000000000001100
qpac010_tig00000175_len=540389 49707 0000001101000000..0000000000000100010000010011000000000000011101000111010000010000000000000000001100
qpac010_tig00000175_len=540389 50254 000000110100000011000000000000000011000000..11000000000000011101011111010001110000010000000000001100
qpac010_tig00000175_len=540389 50581 000000..11001100010000000011001100110000010011110000000000111101011111110000110000010000000000001111
qpac010_tig00000175_len=540389 51003 00000001010000001100000000000001001100000100..0000000000001111110111110100011100000100..000000001100
qpac010_tig00000175_len=540389 51121 000000011100000001000000000000000001000001001100000000000101010001..11010001010000010000000000001100
qpac010_tig00000175_len=540389 51447 00000000010000000000000000000000000100000100..000000000000110101000011..0001000000000000000000000100
qpac010_tig00000175_len=540389 51497 0000001101000000010000000000000100010000010001000000000000110101001111..0000010000010000000000001100
qpac010_tig00000175_len=540389 52195 0000001111001100110000000011011100110000010011110000000000111111..111111000011000000000000000000..11
qpac010_tig00000175_len=540389 52376 0000000101000000..00000000000000001100000100110000..000000..010000011101000111..00010000000000000100
qpac010_tig00000175_len=540389 52856 000000110100000001..00000000000100110000010011000000000000011101001111110001110000010000000000001100
qpac010_tig00000175_len=540389 52885 000000000100..0000..00000001010100000000000000010000000000000000000000000000000000000000000000000001
qpac010_tig00000175_len=540389 53268 000000010100000001..00000000000100110000010011000000000000111101000111010001110000010000000000001100
qpac010_tig00000175_len=540389 53314 000000010100000001000000..00000100110000010011000000000000011101000111010001010000010000000000001100
qpac010_tig00000175_len=540389 53416 000000..00000000110000..000000010011000001001100000000000001010101110111..010100000100..000000000100
qpac010_tig00000175_len=540389 53509 000000000100110000000000000101..00000000000000010000000000000000000000..0000000000000000000000000001
qpac010_tig00000175_len=540389 53642 0000000101000000..0000000000000100110000010011000000000000111101..010111001111000001000000000000..00
qpac010_tig00000175_len=540389 53740 00000000010001000000000000010000..0000000000000100..0000000000..000000000000000000000000000000000001
qpac010_tig00000175_len=540389 53912 000000..110001001100000000110111001100000100111100000000001111010111111100..110000010001000000001111
qpac010_tig00000175_len=540389 54578 000000000100010000000000001101000000000000000001000000000000..000000000000..000000000000000000..0011
qpac010_tig00000175_len=540389 54699 0000000001..010000000000001101..000000000000000100000000000000000000..000000..00000000..000000000011
qpac010_tig00000175_len=540389 54763 000000..010000000100000000000000000100000100010000000000..01010000..01010001010000000000000000000100
qpac010_tig00000175_len=540389 55291 ..000011..001100..00000000010111000100000100111100000000000111010101110100..11000001000000000000..11
qpac010_tig00000175_len=540389 55456 00000000010001000000000000010101..0000000000000100000000..00000000000000..0000....000000000000000001
qpac010_tig00000175_len=540389 55950 000000110100000011000000000000010001000001001100000000000001..010111..110001010000010000000000001100
qpac010_tig00000175_len=540389 56040 ..000001010000001100000000000001001100000100110000010000000101010001..110000010000010000000000000100
qpac010_tig00000175_len=540389 56046 ..00000000110001000111111100000000000000000000000001000100000000010000000000000000000000000000010000
qpac010_tig00000175_len=540389 56075 ..00001101000000110000000000000100110000010011000001000000..0101000101010000010000000000000000000100
qpac010_tig00000175_len=540389 56085 ..00001101000000110000000000000100110000010011000001000000..0101..0101010000010000000000000000000100
qpac010_tig00000175_len=540389 57461 000000111100000011000000000000010011000000001100000000000011110101111111000101..00010000..0000001100
qpac010_tig00000175_len=540389 57721 00000000..000100..0000000001010100000000000000000000000000000000000000000000000000000000000000000001
qpac010_tig00000175_len=540389 58540 00....11010000001100000000000001001100001100110000000000001111110111011100..110000..0000000000001100
qpac010_tig00000175_len=540389 58568 01....11110111001101000000110111..1100001101111101000100001111110111111101..11..00..0100..0100001111
qpac010_tig00000175_len=540389 58581 00....11010000001100000000000001..11000001001100000000000011111101111111000111..00....00..0000001100
qpac010_tig00000175_len=540389 58704 000000000100010000000000000101010000000000000011000000000000000000..00000000000000000000000000000001
qpac010_tig00000175_len=540389 59902 0000..01............00..........00..0000..0001........00....1101010111..0001............000000..11..
qpac010_tig00000175_len=540389 61310 0000001111000000010000000000000100110000010011000000000000..111101110111000111..00010000000000001100
qpac010_tig00000175_len=540389 61546 00000011000000001100000000000001..110000010001000000000000010100000111010001110000..0000000000001100
qpac010_tig00000175_len=540389 62267 0000000001001100000000000001010100000000000000010000000000000000000000000000000000000000000000000001
qpac010_tig00000175_len=540389 62637 0000000111001100110000000011011100110000010011110000000000110101011111110001110000000000000000000111
qpac010_tig00000175_len=540389 62787 00000000010001000000000000..01010000000000000000000000000000000000000000000000..00000000000000000011
qpac010_tig00000175_len=540389 64583 0000000001001100000000000001010100000000000000000000000000000000000000000000000000000000000000000001
qpac010_tig00000175_len=540389 64601 00000000010001000000000000010101000000000000000100000000000000..000000000000000000000000000000000001
qpac010_tig00000175_len=540389 64951 0000000101000000010000000000000100010000010011000000000000010101011111110001110000..0000000000001100
qpac010_tig00000175_len=540389 65453 ..0000000100010000000000000101010000000000000011000000000000000000000000000000000000000000000000..01
qpac010_tig00000175_len=540389 65849 ..000011110011..1100000000..01..0011000001001111010000000011..00011111010001110000010000000000000111
qpac010_tig00000175_len=540389 65877 ..0000000100010000000000000101..00000000000000010100000000000000000000000000000000000000000000000011
qpac010_tig00000175_len=540389 65913 00000000000000000000000000000000001100000100010000000000..110100..0101010001000000010000000000000100
qpac010_tig00000175_len=540389 66298 00..00....00..000000000000010001000000..000000..0100000000..0000....000000..00......000000....00..01
qpac010_tig00000175_len=540389 81047 ....00010100..00..00..000001............0000010000000000....0000..0000000000000000..00..00......0001
qpac010_tig00000175_len=540389 111312 0011001111001100110000000001001100110011010011111100000000011111011111110101110000000000110000000111
qpac010_tig00000175_len=540389 112124 0000001111001100110000000011011100110000010011000000000000111111011111110001110000000000000000001111
qpac010_tig00000175_len=540389 112553 00..00111100110011000001001101110011001111111111110000001111111100..11..1101110000011100110000001111
qpac010_tig00000175_len=540389 113242 1111001111111111111111111111111101111111111111111111111111111111..11111111111100..011111111100111111
qpac010_tig00000175_len=540389 115353 0000001111001100110000000011011100110000010011000000000000111111011111110001010000000000000000001101
qpac010_tig00000175_len=540389 117299 001100000000..000000..000000000000000011011100011100010011000000..00000011..0000..00..00110000000000
qpac010_tig00000175_len=540389 117390 1100000000010011001111111100000000000000000000....010011000000..000000000000000000010011000000110000
qpac010_tig00000175_len=540389 117484 001100000000000000000000000000000000001101010001..00010011000000..000000....00000000....1100....0000
qpac010_tig00000175_len=540389 119345 0000000001000000000000000000000000110000010001000000000000001111000011110001000000000000000000000100
qpac010_tig00000175_len=540389 119436 00110011110011001100000000..11110011001111111111110001001111111100111111..01110000001100..0000011111
qpac010_tig00000175_len=540389 119578 0011001111001100110000000011111100110011111111111100010011111111011101111111110000001100110000011111
qpac010_tig00000175_len=540389 120647 001100000000000000..000000000000000000110111001111000100010000..000000001100000000000100010000000000
qpac010_tig00000175_len=540389 123260 0011001111001100110000000011111100110011111111111100010011111111011111111101110000001100110000001111
qpac010_tig00000175_len=540389 125223 000000011100010001000000000100110001000001..11000000000000..1101000101110001010000000000..0000000111
qpac010_tig00000175_len=540389 125576 00010000000000..00000000000000000000001101110011010001001100000000..00000100..0000001100..0000000000
qpac010_tig00000175_len=540389 128177 000000110100110001000000001101....110000010001..0000000000011111..0101..0001010000000000000000000100
qpac010_tig00000175_len=540389 128302 0000..01..00..00..000001000101..00..00000000....000000000001..010001..0100..010000......000000000101
qpac010_tig00000175_len=540389 128608 00010000000000000000000000000000..00..110101..0101000000010000..0000..000100..00..000100010000000000
qpac010_tig00000175_len=540389 128947 00010000000000000000000000000000000000010001..1101000000010000..00000000..00000000000100..0000000000
qpac010_tig00000175_len=540389 129968 0000001101001100010000000000000000000000000011000000000000010000011100000000110000000000000000000011
qpac010_tig00000175_len=540389 130164 0011000000000000000000000000000000000011011100111100010011000000000000001100000000000100110000000000
qpac010_tig00000175_len=540389 130632 0000000111001100110000000011..110011000001001100000000000001111100111111000111000000..00000000001101
qpac010_tig00000175_len=540389 130800 00000001010011000100000000000000000000000000110000000000001100000111000000..010000000000000000000011
qpac010_tig00000175_len=540389 131771 00000011010011001100000000..1111001100000100110000000000001111..001111010001110000000000000000000111
qpac010_tig00000175_len=540389 131832 0000000000000000000000000000000000000000011100000000010001000000..0000000100000000000100000000000000
qpac010_tig00000175_len=540389 132539 0011000000000000000000000000000000000001001100111100010011000000000000001100000000000100110000000000
qpac010_tig00000175_len=540389 133961 0000000111000100010000000001011100110000010001000000000000010101010111010000110000000000..000000..01
qpac010_tig00000175_len=540389 134104 0011001111001100110000000011111101110011111111111100010011110111011111111101110000..1100110100001111
qpac010_tig00000175_len=540389 137265 0000000001000000000000000000000000010000010000000000000000000101000011110001000000000000000000000100
qpac010_tig00000175_len=540389 139599 01..0000001100..000101..01..000000000000000000000001001100..00000000000000000000000100..000000110000
qpac010_tig00000175_len=540389 140546 00..0011110011001100000000110111001100111111111111000001..111111011111111111110000001100110000001111
qpac010_tig00000175_len=540389 140690 0000001111001100110000000011..11011100111111..011100010011111111010111111101110000001100110000001111
qpac010_tig00000175_len=540389 141207 0000000001000000000000000000000000110000010000000000000000000011..0001110001000000000000000000001100
qpac010_tig00000175_len=540389 142011 0000001111000100110000000011110100110000010011000000000000111111011111110001010000000000000000001111
qpac010_tig00000175_len=540389 142972 0000000000000000..00000000000000000000000111000000000100110000000000000001000000000001000000..000000
qpac010_tig00000175_len=540389 143044 ..11001111001100110000000011111100110011111111111100010011111111011111111101110000..1100110000001111
qpac010_tig00000175_len=540389 143365 00110001110011011100010000..111101110011111111111100010011..11110011111111011100000011....00000011..
qpac010_tig00000175_len=540389 143463 01110111110011001100000001111111001100111111111111000100111111..01111111111111000000110111000000..11
qpac010_tig00000175_len=540389 144074 ..01..000000....00000000000000....00..110111000111001100010000..00......11..00..00..01..11..00......
qpac010_tig00000175_len=540389 144082 ..01..00..........000000000000....00..1101110001110011000100....00......01..00..00......11..00......
qpac010_tig00000175_len=540389 145067 00110000000000000000000000000000000000..011100111100010011000000000000000100000000001100110000000000
qpac010_tig00000175_len=540389 145103 00110011110011001100000000110111001100..111111111100010011111111001111111101110000001100110000001111
qpac010_tig00000175_len=540389 145663 000000000000000000000000000000000000000001110000000001001100000000000000000000000000..00000000000000
qpac010_tig00000175_len=540389 146352 000100000000000000000000000000000000001101..00111100010011000000000000000100000000001100010000000000
qpac010_tig00000175_len=540389 147914 0011000000000000000000000000000000000011011100111100010001000000000000000100000000000100110000000000
qpac010_tig00000175_len=540389 150470 0000001111000100110000000000000100110000010011000000000000111101010111110000110000000000000000001111
qpac010_tig00000175_len=540389 151169 00110011110011000100..000000..0100110011111111111100010011111111011111111101110000001100110000001111
qpac010_tig00000175_len=540389 151182 000000..010011000000..000000..010011000001001100..00000000011111011111110001010000000000000000001111
qpac010_tig00000175_len=540389 152608 ..000011110011000100000000000001..1100001100110000000000000101..01011111..00..0000..0000000000001111
qpac010_tig00000175_len=540389 153303 000100000000000000..00000000000000000001011100010100010011000000000000000100000000001100110000000000
qpac010_tig00000175_len=540389 153754 000000111100010011000000000000010011000000001100000000000001010101111111..01110000000000000000001111
qpac010_tig00000175_len=540389 154247 00000000000000000000000000000100000000000111000000000100110000..000000000100000000001100000000000000
qpac010_tig00000175_len=540389 154605 1100000001111111001101110101011100000000000000000011001100000000010000000000000001010011000000110000
qpac010_tig00000175_len=540389 156693 110000..0011001100010111110000..0000000000000000..11001100000000010000000000000000110011000000110000
qpac010_tig00000175_len=540389 156978 0000001111001100110100000011011100110000111111000000010011111111011111..0101110011001100000000001111
qpac010_tig00000175_len=540389 157068 000000000100000000000000000000000011000001000000..00000000000001000011110001000000000000000000000100
qpac010_tig00000175_len=540389 157947 11..000000110001000111110100000000000011011100111111011111000000010000001100000000011111010000110000
qpac010_tig00000175_len=540389 160682 0000001101000000010000000000000100010000010011000000000000011111011111010001110000000000000000001111
qpac010_tig00000175_len=540389 161571 1111011111111111111111111111011100110111111111111111001111111111111111111101110011111111110001111111
qpac010_tig00000175_len=540389 164129 00000001010000001100000000000001001100000100110000000000000111110011111100..11000000000000000000..11
qpac010_tig00000175_len=540389 164551 00000001010000000100000000000001001100000000110000000000001111010111..110001110000000000000000001111
qpac010_tig00000175_len=540389 165338 11110000011111110111111111110101010000110101001111110111..010000010000001100000011001111110000110000
qpac010_tig00000175_len=540389 165792 11110111111111111111111111110111001100111111111111110111..111111111111111101110111011111110000111111
qpac010_tig00000175_len=540389 166825 11110011111111111111..1111000101001100111111111111110111111111..111111111111110011111111110100..1111
qpac010_tig00000175_len=540389 170198 000000011100010011000000..000001..010000010011000000000000011111..0111010000010000000000..00000001..
qpac010_tig00000175_len=540389 170360 111101111111111111111111111101110111011111..111111110111111111111111111111..110011..1111110001111111
qpac010_tig00000175_len=540389 171200 1111000001110011001111111111110100000011011100111111011111000000010000011100000111111111110000110001
qpac010_tig00000175_len=540389 171270 1111000000010111001111111111010100000011011100111111011111000000010100010100000111111111110000110001
qpac010_tig00000175_len=540389 172393 0000....01001100110000000000000100010000010011000000000000..11..00111111000111000000..000000000001..
qpac010_tig00000175_len=540389 172765 1111000000110001001111111101010100000011011100111111011101000000010000001100..0011011111110000..0000
qpac010_tig00000175_len=540389 174417 111100000011001100111111111101....000011011100111111011111000000010000001100000011111111110000110000
qpac010_tig00000175_len=540389 175504 ..000001..0011..01....00..00..01001100..010011....000000..0111..00....11..011100..00..00..0000..0101
qpac010_tig00000175_len=540389 176017 001101000000000000000000000001000000000000000000000000000000000000010000..00000100010000000001000000
qpac010_tig00000175_len=540389 177184 1100001111111111110111111111111100110100010011000011001100111111110011110000110000..0011000000111111
qpac010_tig00000175_len=540389 178407 11000111111111111100111111110111001100000100110000110011001111111100111100..11000001..11000000111111
qpac010_tig00000175_len=540389 181425 110000111101111111011111111101110011000001001100001100110011111111..11..0001110000110011000000..1111
qpac010_tig00000175_len=540389 183073 11..0011......1111011111111111..00110000010011..0111001100111111110111110101110100110111000100111111
qpac010_tig00000175_len=540389 183184 11..011111..0111110011111111011100110000010011010011001100111111110011110000110000010011000000111111
qpac010_tig00000175_len=540389 183308 110100..111111111101111111110111..11010001001100001100110011111111011111010111000001..11000000111111
qpac010_tig00000175_len=540389 183365 000000000100000000000000001101110011000001000100..00000000111101..0011110001000000000000000000001101
qpac010_tig00000175_len=540389 183419 00000001..000000..0000000011..1100110000010011000000000000..1111000011010001000000000000000000001111
qpac010_tig00000175_len=540389 183435 11000011..110111..0111111111..1100110000010011000111001100..111111001111..01110001010011000000111111
qpac010_tig00000175_len=540389 184311 1100001111111111110111111111011100110000000011000011001100111111110011110001110000000011000000111111
qpac010_tig00000175_len=540389 188267 11..0011000100010100010111000000..00000000..00000001..11000000000100000000....000001001100..00110000
qpac010_tig00000175_len=540389 188696 0000000001000000000000000011011100110000010011000000000000010101000011110001000000000000000000001111
qpac010_tig00000175_len=540389 188716 000000000100000000000000001101110011000001001100000000000001....000011110001000000000000000000001111
qpac010_tig00000175_len=540389 189116 1100001111111111110111111111011100110000110011000011001100111111110011110001110000010011000000111111
qpac010_tig00000175_len=540389 189372 1100011111110011110111111111011100110000010011000011001101111111110011110001110000010111000001111111
qpac010_tig00000175_len=540389 190013 00..0000010000000000000000110111001100000101110000000000001111110000111100..000000..0000..0000001111
qpac010_tig00000175_len=540389 190360 11000011....111111011111111100110011000001001100001100..00111111110011110101110000110011000001111111
qpac010_tig00000175_len=540389 190707 ..110011111111111101..111111011101110011111111111111111111111111110011..1101110000011111110001..1111
qpac010_tig00000175_len=540389 191377 1100011111111111110111111111011101110000010011000011001100111111110011110001110000010011000000111111
qpac010_tig00000175_len=540389 191445 0000000001000000000000000001011100110000000001000000000000111101000001110000000000000000000000000111
qpac010_tig00000175_len=540389 191790 0011000000000000000000000000000000000011011100111100010011000000000000001100000000001100110000000000
qpac010_tig00000175_len=540389 191871 1111011111111111110111111111..110111011111111111111101111111111111001111110111..00011111110000..1111
qpac010_tig00000175_len=540389 192079 1100011111111111110111111111011100110000010011000011001100111111110011110001110000010011000000111111
qpac010_tig00000175_len=540389 192088 1100001101110011110111111111011100110000010011000011001100111111110011110001110000010011000000111111
qpac010_tig00000175_len=540389 192145 1100001100110111010111111100000000000000000000000011001100000000010000000000010000010011000000010000
qpac010_tig00000175_len=540389 192242 00000000000000000000000000000000000100000000010000000000000111..00..0000..00000000000000000000000011
qpac010_tig00000175_len=540389 193720 00000000010000000000000000110111001100000100110000000000000101..00....010001000000..000000....001101
qpac010_tig00000175_len=540389 193901 1100..11111111..1101111111111111001100000100110000110011001111111100..110001..0000010011000000111111
qpac010_tig00000175_len=540389 194480 110001111111111111011111111111..00110100010011000011001101111111110111110101..0000110011000000111111
qpac010_tig00000175_len=540389 194750 11..011111111111110111111111111100110000010011010011001100111111..001111000111..0001..11000000111111
qpac010_tig00000175_len=540389 195938 1100001111111111110111111111011100..000001001100001100110011111111..111100111100001100110000001111..
qpac010_tig00000175_len=540389 196147 00010000000000000000000000000000000000110111..011100000001000000000000000100000000000100110000..0000
qpac010_tig00000175_len=540389 196182 11111111111111..111111111111111101110111111111111111001111111111111111111111111111111111110011..1111
qpac010_tig00000175_len=540389 196494 1100001111111111110111111111011100110000010011000011001100111111110111110101110000010011..0000111111
qpac010_tig00000175_len=540389 196967 111100111111..11110111111111111100110011111111111111011111111111110011111101110101....1111000011..11
qpac010_tig00000175_len=540389 197169 1100001111111111110111111111011100110000010011000011011100111111110011110001110000010111000000111111
qpac010_tig00000175_len=540389 197192 1100001111111111110111111111011100110000010011000011001100111111110011110001110000010111000000111111
qpac010_tig00000175_len=540389 197224 11000011001100111101..1101010111001100000100..00001100110011111111000111..01110000000011000000..0111
qpac010_tig00000175_len=540389 197558 11000011001100111101011111000000000000000000000000010011000000000100..000000110000000001000000110000
qpac010_tig00000175_len=540389 197606 1100001100110011110101110100000000000000000000000001001100000000110000000000110000000011000000110000
qpac010_tig00000175_len=540389 197643 1111001111111111110111111111011100110011111111111111011111111111110111111100110000..1111110000111111
qpac010_tig00000175_len=540389 197762 11000011001100110101110111000000000000000000000000110011000000..1100000000..110000000001000000010000
qpac010_tig00000175_len=540389 198115 0000000000000000000000000000000000000000010100000000010001000000000000000000000000000100000000000000
qpac010_tig00000175_len=540389 198264 11110011..111111..1111111111011100110011111111111111011111111111110011111101110000011111110101111111
qpac010_tig00000175_len=540389 198275 01000011..110011..0111111100000000000000000000000001000100000000010000000000010000010011000000110000
qpac010_tig00000175_len=540389 199031 1111011111111111110111111111011101110011111111111111011101111111110011111111110101001111110101111111
qpac010_tig00000175_len=540389 200631 1100..111111111111..11111111011101110000010011..0111001100111111..0111110001110000000011000101111111
qpac010_tig00000175_len=540389 201053 000000000100000000..00000011001100110000010011000000000000111101000011010000..0000000000000000001111
qpac010_tig00000175_len=540389 202372 111111111111111111..111111..011100110011111111111111011111111111110111111101111100111111110011111111
qpac010_tig00000175_len=540389 203527 0000000001000000000000000001011100110000010011000000000000110111000011110001000000000000000000001111
qpac010_tig00000175_len=540389 203574 0000000001000000000000000001011100110000010011000000000000111111000011110001000000000000000000001111
qpac010_tig00000175_len=540389 205480 0000000001000000000000000001011100110000010011000000000000110111000011110001000000000000000000001111
qpac010_tig00000175_len=540389 206452 1111000000110011000111111100000000000011011100111111010111000000010000001100000000011111110000110000
qpac010_tig00000175_len=540389 210151 00....0001..............00......00........000000..01......000000........01..01..00....000000........
qpac010_tig00000175_len=540389 210316 11................11....11....01..............11................11..........11......................
qpac010_tig00000175_len=540389 210319 11................11....11....01..............11................11..........11......................
qpac010_tig00000175_len=540389 210400 0000..00..........0000..00......0000......00..00..01..00000100..00......01..01..00....000100........
qpac010_tig00000175_len=540389 218117 ..........00..................01..11..0001000100......00................................00........01
qpac010_tig00000175_len=540389 220717 11..011111111111..01111111110111..1100111111111111..0111111111..110111111101..0001011111....00111111
qpac010_tig00000175_len=540389 220995 1111..11..11111111111111111111..01110011111111111111001111..11..1100..111101..00010111..110000111111
qpac010_tig00000175_len=540389 221049 111100000011000100111111110000..00000011011100111101011111000000..00000011000000..001111110000110000
qpac010_tig00000175_len=540389 221257 11110000001100110000..11110000000000001101110011111101011100..00000000001100000000010111110000110000
qpac010_tig00000175_len=540389 221734 00000001110011..110000000011011100110000010011000000000000111111010011110001110000000000000000001111
qpac010_tig00000175_len=540389 221735 11000100001100..000011111100000000000000000000000011001100000000010000000000000000010011000000010000
qpac010_tig00000175_len=540389 221849 1101000000010011000111111100..0000000011011100111111011111000000010000001100000000011111110000110000
qpac010_tig00000175_len=540389 222259 00000001010000000000000000110000001100000100110000000000001111110000010100010000000000..000000000101
qpac010_tig00000175_len=540389 222355 ..000001..0011001100000000..010100110000010001010000010000..1101..00..0100000101000100..0000000001..
qpac010_tig00000175_len=540389 222881 111101111111111111..111111111111001101..111111111111011111111111110111111101110101111111110000111111
qpac010_tig00000175_len=540389 223822 0000001111001100110000000011011100110000010011000000000000111111000011110001110000000000000000001111
qpac010_tig00000175_len=540389 223836 0111000000110011001111111100000000000011011100110111011111000000110000001100000000010111110000110000
qpac010_tig00000175_len=540389 223934 1111011111111111111111111111111100110011111111111111011111111111110111111101..0101111111110001111111
qpac010_tig00000175_len=540389 224719 11110111111111111101111111..0111011100111111111111110111111111111101111111..110000011111110000111111
qpac010_tig00000175_len=540389 224770 111101111111111111011111111101110011001111111111111101111111111111011111110111000001111111000011..11
qpac010_tig00000175_len=540389 224956 0000000111000100010000000011010100110000010011000000000000..01..010001..0001110000..0000000000000111
qpac010_tig00000175_len=540389 225459 11110111111111111111111111..11110111011111111111111101111111111111111111....110111..1111110000111111
qpac010_tig00000175_len=540389 225668 111101....111111110111111111011101110011111111111111011111111111110111111101110000..1111110001..1111
qpac010_tig00000175_len=540389 225675 11110111..111111110111111111011101110011111111111111011111111111110111111101110101..11111100....1111
qpac010_tig00000175_len=540389 226642 1111000000110011..0111111100000000000011011100111111011111000000010000001100000000001101110000010000
qpac010_tig00000175_len=540389 226782 1111..1111111111110111111111011101110011111111111111011111..11111101..111111110100111111..0000111111
qpac010_tig00000175_len=540389 227202 1111..1111111111110111111111011100110011111111111111011111111111110111111101..0000011111......111111
qpac010_tig00000175_len=540389 227504 ..000000000000000000000000000000..000000011100000000010001000000000000000100000000000100000000000000
qpac010_tig00000175_len=540389 228608 111101111111..11..1111111111111100110111111111111111011111111111111111..11111101..011111110101111111
qpac010_tig00000175_len=540389 229196 0000001111001100110000000011011100110000010001000000000000..1111010011010000110000..000000..00001101
qpac010_tig00000175_len=540389 229219 1111011111111111110111111111011100110011111111111111001111..11111101111111011100010111111101001111..
qpac010_tig00000175_len=540389 229473 00000000..000000000000000011010100000000010000..000000000000..0100..11010000000000000000000000001100
qpac010_tig00000175_len=540389 229787 0000001111000100010000000011011100110000010011..0000000000011101010001..00..010000000000000000000111
qpac010_tig00000175_len=540389 229960 1111001111..111111..1111111111110011001111111111....011111..1111110111111101110000011111110000111111
qpac010_tig00000175_len=540389 230004 00000001110001....000000..01010100110000..00..00....000000..0101..000101000111000000..00000000..1101
qpac010_tig00000175_len=540389 230450 0000001111001100110000000011001100110000110011000000000000111111010001110000110000000000000000..1111
qpac010_tig00000175_len=540389 230616 11110100001100110001110111000000000000110111001111110111110000....0000001100000000011111110000110000
qpac010_tig00000175_len=540389 231034 0000001111001100110000000001001100110000010011000000000000111111010011110001110000..00000000..001111
qpac010_tig00000175_len=540389 231638 1111010000..0011000111111100000000000011011100111111011111000000010000001100000000011111110000110000
qpac010_tig00000175_len=540389 231725 1111010000110001000111111100000000000011011100110111011111000000010000001100000000000111110000110000
qpac010_tig00000175_len=540389 231932 1111011111011111111111111111011101110011111111111111011111111111..00..11111111000011..11110000..1111
qpac010_tig00000175_len=540389 232905 1111001111111111110111111111011100110011111111111111001111111111110011111101110100011111110000111111
qpac010_tig00000175_len=540389 233013 1111000000110011000111111100000000000011011100111111011111000000000000001100000000001111110000110000
qpac010_tig00000175_len=540389 233023 0000001111000100110000000001011100110000010011000000010000111111110011110001110000000000000000001111
qpac010_tig00000175_len=540389 233040 11110000..010011000111111100000000000011011100111111011111000000000000001100000000001111110000110000
qpac010_tig00000175_len=540389 233111 0000000101001100110000000001011100110000010011000000000000111101010011110001110000000000000000001111
qpac010_tig00000175_len=540389 233134 1111001111111111110111111111011100110011111111111111011111111111110011111101110000011111110000111111
qpac010_tig00000175_len=540389 247238 ....00............01........01..00..00..............00........................0011........0000......
qpac010_tig00000175_len=540389 247791 111100..1111111111011111111101110011001111111111111101111111111111....111101110000011111110000111111
qpac010_tig00000175_len=540389 247880 1111..1111111111110111111111011100110111111111111111011111..1111110111111101110100011111110100111111
qpac010_tig00000175_len=540389 248298 000000111100110011000000001100110011000001001100..00000000111111010011110001010000000000000001000111
qpac010_tig00000175_len=540389 248368 0000001111001100110000000011011100110000010011000000000000111111010011110001110000000000000000000111
qpac010_tig00000175_len=540389 248918 1111011111111111110111111111011100110111111111111111001111111111110111111111110101111111110001111111
qpac010_tig00000175_len=540389 249367 1111001111111111110111111111011101110011111111111111011111111111110011111100110000011111110000111111
qpac010_tig00000175_len=540389 249384 1101000000110011000111111100000000000011011100111111011111000000010000000100000000011111110000110000
qpac010_tig00000175_len=540389 249419 1111011111111111110111111111111100110011111111111111001111111111110011111101110000011111110000111111
qpac010_tig00000175_len=540389 249460 1111011111111111111111111111011100110011..1111111111011111111111110011111101110101011111110000111111
qpac010_tig00000175_len=540389 249493 111101111111111111111111111101110011001111111111111101111111111111011111110111..01011111110000111111
qpac010_tig00000175_len=540389 249538 0000000000000000000000000000000000001100000000000000010000000000000000000000000000000000001100000000
qpac010_tig00000175_len=540389 249539 1100011111111111110111111111001100110011111111111111011111111111110111111101110100011111110000111111
qpac010_tig00000175_len=540389 249652 0000111111001100110100000011111111111100010011000000010000111111011111110011111111010000001111001111
qpac010_tig00000175_len=540389 250266 111100..111111111101111111110111011101111111111111110111111111111101111111..110100011111110001111111
qpac010_tig00000175_len=540389 250992 1111011111111111110111111111011100110111111111..1111011111..111111001111..011100000011..11000111..11
qpac010_tig00000175_len=540389 251672 0000001101001100010000000001000100110000010001000000000000010111000001010001110000000000000000001111
qpac010_tig00000175_len=540389 251790 1111011111111111111111111111011101110011111111..1111011111111111110111111101110101011111110000111111
qpac010_tig00000175_len=540389 251892 11110111111111111101111111110111001100111111111111110111111111..110011111101110000011111110000111111
qpac010_tig00000175_len=540389 251922 1111011111111111110111111111011101110011111111111111011111111111110011111101110001011111110100111111
qpac010_tig00000175_len=540389 252065 11110111111111..110111111111111100110111111111111111011111111111110111111101110100011111110000111111
qpac010_tig00000175_len=540389 252108 11110011111111..1101111111111111011101111111..111111011111111111110111111111110100011111110000111111
qpac010_tig00000175_len=540389 252530 11110111111111111101..11..11111101110011111111111111011111..1111110101111101110100111111110100111111
qpac010_tig00000175_len=540389 253080 00000011110011000100000000..000100010000010101000000000000010101010011110001010000000000000000001101
qpac010_tig00000175_len=540389 253137 11110111111111..1101111111110111011100111111111111110111111111..110111111101110000011111110000111111
qpac010_tig00000175_len=540389 253445 0000001111001100110000000011011100110000010011000000000000111111010011110001110000000000000000001111
qpac010_tig00000175_len=540389 253680 11110011111111..1101111111110111001100111111111111110111..1111..110011111101110000011111110000111111
qpac010_tig00000175_len=540389 253769 11110111111111111101111111110111001100111111111111..011111111111110011111101110000111111110000111111
qpac010_tig00000175_len=540389 253828 0000001111001100110000000011011100110000010011000000000000111111010011110001110000000000000000001111
qpac010_tig00000175_len=540389 253936 111101111101111111011111111111110011001111111111111101111111111111011111110111000101111111..01111111
qpac010_tig00000175_len=540389 254396 11110111111111111101111111..011100110011111111111111011111111111110011111101110001011111110100111111
qpac010_tig00000175_len=540389 254426 111101111111111111....1111..011100110011111111111111011111111111110011..1101110001011111110000111111
qpac010_tig00000175_len=540389 254511 1111011111011111110111111111011101110011111111111111111111111111110011111101110100011111110100111111
qpac010_tig00000175_len=540389 255011 1111001111111111110111111111011100110011111111111111011111111111110111111101110000111111110100111111
qpac010_tig00000175_len=540389 255359 1111001111111111110111111111011100110001111111111111011111111111110011111101110000001111110100111111
qpac010_tig00000175_len=540389 255441 11110011111111111101111111110111001100111111111111110111..111111110011111101110000011111110100111111
qpac010_tig00000175_len=540389 255767 111100111111111111011111111101110011001111111111111101111111111111011111..01110000011111110100111111
qpac010_tig00000175_len=540389 255783 111100111111111111011111111101110011001111111111111101111111111111001111..01..0100011111110100111111
qpac010_tig00000175_len=540389 256449 00000011110001001100000000010111001100000100010000000000000101010000..01..01010000000000000000000101
qpac010_tig00000175_len=540389 256643 1111..11111111111101..1111..111101110011111111111111011111111111110111111111110101011111110100..1111
qpac010_tig00000175_len=540389 256714 11110111111111111111111111110111001100111111..11..1101111111111111001111110111000111..11..0000111111
qpac010_tig00000175_len=540389 256899 ..000011110011001100..0000110111001100000100110000000000001101010100110100001100000000000000000011..
qpac010_tig00000175_len=540389 257095 00000001010011000100000000110111001100000100110000000000000111010100..1100..11000000000000000000..11
qpac010_tig00000175_len=540389 257529 111101..1111..11110111111111011101110011111111111111011111..1111110011..110111..0101111111010011..11
qpac010_tig00000175_len=540389 257547 111101..1111..11110111111111011101110011..1111111111111111..1111110011..110111010001111111010011..11
qpac010_tig00000175_len=540389 257569 111101111111111111011111..11011101110011..1111111111..111111111111001111110111010001111111000011..11
qpac010_tig00000175_len=540389 258202 1111011101111111110111111111011101110011111111011111011111110111110011111101110000010111110100111111
qpac010_tig00000175_len=540389 258929 111101111111111111011111111101110011000001001111..11001100111111110011..0100110000010011110000111111
qpac010_tig00000175_len=540389 259812 111100000011..110000111111....00000000000000001111110011000000..010000..01000000000100111100001100..
qpac010_tig00000175_len=540389 260021 1111..1111111111110111111111011100110000010011111111011100111111110011110101110000010011110000111111
qpac010_tig00000175_len=540389 260977 111100111111111111..111111110111011100010100111111110011011111111101111111001101....0011110101..1111
qpac010_tig00000175_len=540389 260992 111100..1111111111..111111..0111011100010100111111110011001111..1101111111001101....0011110101..1111
qpac010_tig00000175_len=540389 261068 1111011111111111....111111110111001100000100111111110011..11..11....11..0101110001010111110000111111
qpac010_tig00000175_len=540389 261706 111100111111111111011111111101110011000001001111111100110111111111001111010111000001..11110000111111
qpac010_tig00000175_len=540389 261950 1111011111111111110111111111011101110000010011111111001101111111110011110101110000010011110000111111
qpac010_tig00000175_len=540389 262487 111100..11111111110111111111011100110000010011111111001100111111110011110101..0000010011110000111111
qpac010_tig00000175_len=540389 262865 1111000000110001000111111100000000000000000000111111001100000000010000000000000000010011110000110000
qpac010_tig00000175_len=540389 262998 0000000001000000000000000000000100010000000011000000000000011111000001110001..0000000000000000000111
qpac010_tig00000175_len=540389 263046 11110011111111....0011111111011100110000010011111111001101111111110011110101110000010011110000111111
qpac010_tig00000175_len=540389 263137 00000001110011..11000000001101110011000001001100000000000011111100..11110001110000000000000000000101
qpac010_tig00000175_len=540389 263207 11110011111111..1111111111110111011100000100111111110011001111111101111111111101001101111101..11..11
qpac010_tig00000175_len=540389 263425 111100000011000100000101010000000000000000000011111100110000000001..00000100000000010001110000110000
qpac010_tig00000175_len=540389 263637 0000000000000000..00000000..000100110000000011000000000000111101000011110001000000000000000000001111
qpac010_tig00000175_len=540389 264500 ..010001..00......00........01..00..00000000........00..00......010001......010000..00....0000....01
qpac010_tig00000175_len=540389 266553 011101..0111..11..01011101..0001..110000010001..01..00......0111..0001..0101..00000000....0000..0101
qpac010_tig00000175_len=540389 266584 010000000101..010001..0101..000000..0000000001..01..00..00..0101..0001..00000000000000....0000....00
qpac010_tig00000175_len=540389 267275 ......1111111111110111..1111..11011100011100111111..00..00..11..11011111010111000001001111010111..11
qpac010_tig00000175_len=540389 267571 ....00....01..............0100..00..000000..01......00..............01..0000..00....00..010000......
qpac010_tig00000175_len=540389 271022 ..00....0000..00....000000......000100........0000000000..00....00..01........01..00..000000..0001..
qpac010_tig00000175_len=540389 271367 11110111..11..11....1111....11..01..00..11..11..11..01..1111......1111..111111....0111....0001111111
qpac010_tig00000175_len=540389 271564 11110011111111111101111111..011100110100010111111111001101111111110111111101110001010011110000111111
qpac010_tig00000175_len=540389 271589 11110011111111111101111111..01110011010001001111111100110011..11110111111101110000010011110000111111
qpac010_tig00000175_len=540389 273252 11110011111111111101111111110011001100000100111111110011001111111100111111001100000100111100001111..
qpac010_tig00000175_len=540389 275258 1111001111111111110111111111011100110000010011111111001100111111110011110101110000010011110000111111
qpac010_tig00000175_len=540389 275683 1111001111011111110111111111010100000000010000111111011100010111110011110111110000010011110000111100
qpac010_tig00000175_len=540389 275784 1111000001110011000001111100000000000000000000111111001100000000000000000100000000010011110000110000
qpac010_tig00000175_len=540389 277082 0000000000001100000100000000000000010000000011000000000000011100000000000000000000000000000000000011
qpac010_tig00000175_len=540389 278387 1111000000110011000111111100010000000000000000111111001100000000010000000100000000010011110000110000
qpac010_tig00000175_len=540389 278502 0000001101000100010000000001000100000000010000000000000000000011010001010001....00000000000000000100
qpac010_tig00000175_len=540389 278518 111100000011001100011111110001000000000000000011111100110000000001000000010000..00010001110000110000
qpac010_tig00000175_len=540389 279151 1111000000010011000111111100..0000000000000000111111001100000000000000000100000000010001110000..0000
qpac010_tig00000175_len=540389 279785 000000010100110001..0000..11..01001100000100110000000000001101010100..1100....0000000000000000001101
qpac010_tig00000175_len=540389 280092 1100000000110011000111110100000000000000000000000001001100000000010000000000000000010001000000010000
qpac010_tig00000175_len=540389 280374 000000000000000000000000000000000000001101110000000000000100000000..00000100000000001100000000000000
qpac010_tig00000175_len=540389 280461 1111011111111111110011111111011101110000010011111111011100111111110111110101110000010011110000111111
qpac010_tig00000175_len=540389 280894 1111001111111111110111111111011100110100010011111111001100111111110011110101..00001100....0000111111
qpac010_tig00000175_len=540389 281096 110100000011000100011111..00000000000000000000011101001100000000010000000100000000000011110000010000
qpac010_tig00000175_len=540389 281647 000000000100..000000..0000000001000100000000010000000000..0101..000000..00..00..00000000000000000001
qpac010_tig00000175_len=540389 281703 11110011111111111101111111110111..11010001001111111100110011111111001111....110001010011110000111111
qpac010_tig00000175_len=540389 281944 1111011111111111111111111111011101110000010011111111011101..11111100111101011101....0111110101111111
qpac010_tig00000175_len=540389 282449 ....00............00....01..000100..000000000101....00..00........00..........0000..00010100....0101
qpac010_tig00000175_len=540389 282719 ....0011......11..111111111111..01..0001111111......001111..............11....00..0111....0000......
qpac010_tig00000175_len=540389 283013 ....000101..01..1100............00..00000100....01010011001111....0001..00000100000100....0000....11
qpac010_tig00000175_len=540389 283014 ....000101..01..1100............00..00000100....01010011001111....0001..00000100000100....0000....11
qpac010_tig00000175_len=540389 283262 0101000000..00..00000101010000..00..0000000000....11001100..00..0000000000..0000000000..010000....00
qpac010_tig00000175_len=540389 283810 01110000..010001000111010100000000..00000000..010111001100....000100000001000000000000010100000100..
qpac010_tig00000175_len=540389 283925 1111000111110111010111111101011100110000010011111111001100..1101..0001010101010000000111110001110111
qpac010_tig00000175_len=540389 284619 ..01000000010001000011110100000000000000..000011..11001100000000..0000..000000..00000001..000011....
qpac010_tig00000175_len=540389 284642 ..11..11111111010101111111111111001100000100111111110011011111....01....001111..010101....000111..11
qpac010_tig00000175_len=540389 284990 ..01..00001100110001010101000000000000000000....1101001100000000..000000..0000000001..1111000001..00
qpac010_tig00000175_len=540389 285233 00....01..0001000100000000010011000100000100010000000000000111010000..01000101..000000..000000001111
qpac010_tig00000175_len=540389 285675 01110000000100..000011111100000000000000000000111101001100000000000000000000000000010011010000110000
qpac010_tig00000175_len=540389 285676 01110000000100..000011111100000000000000000000111101001100000000000000000000000000010011010000110000
qpac010_tig00000175_len=540389 286053 00000000000000000000000000..00000000000001000000000000000000000100..11110001000000000000000000001100
qpac010_tig00000175_len=540389 286699 01010000..01..01....0101........00......000000..01..00010000..00..000000..0000..000100..01..00..00..
qpac010_tig00000175_len=540389 287357 0000000000000000000000000000000000000011011100000000010011000000000000000100000000000100000000000000
qpac010_tig00000175_len=540389 287411 1111001111111111110111111111011100110000010011111111001100111111110011110101110100110111110001111111
qpac010_tig00000175_len=540389 287432 0000000000000000000000000000000000000011010100000000010001000000000000000100000000000100000000000000
qpac010_tig00000175_len=540389 287436 0000000001000000000000000000000100110000000001000000000000111100000000000000000000000000000000000001
qpac010_tig00000175_len=540389 287837 00000000000000000000000000..000100010000000001000000000000011100000000000000000000000000000000000001
qpac010_tig00000175_len=540389 288113 000000000100000000000000000000010011000000000100000000000001010000000000000000000000..00000000000011
qpac010_tig00000175_len=540389 288229 0000001111001100110000000011011100110000010011000000000000111111010011110001110000000000000000000111
qpac010_tig00000175_len=540389 288265 111100111111..11110111111111001100110000010011111111001101111111110011110101110000010011110000111111
qpac010_tig00000175_len=540389 288273 0000001111000100010000000011001100110000010011000000000000111101010011110001010000000000000000000111
qpac010_tig00000175_len=540389 289247 0000001111001100110000000011010100000000010000000000000000000011..0011110001110000000000000000001100
qpac010_tig00000175_len=540389 290018 0000000001000000000000000000000100010000000011000000000000010100000000000000000000000000000000000001
qpac010_tig00000175_len=540389 293021 000000110100110011000000001101010000..00010000000000000000000001010001010001010000000000000000001100
qpac010_tig00000175_len=540389 293818 0000000001000000000000000000000100110000000011000000000000010100000000000000000000..0000000000000011
qpac010_tig00000175_len=540389 294120 000000000000000000000000000000000000000011000000000000000000001100000101000100..00..0000000000001100
qpac010_tig00000175_len=540389 295575 0000000001000000000000000000000100010000000001000000000000011100000000000000000000000000000000000001
qpac010_tig00000175_len=540389 299452 000000000100000000000000000000010011000000001100000000000001010000..00000000000000000000000000000001
qpac010_tig00000175_len=540389 301496 0000....0000..0000000000000000010001000000000100000000000001..00000000000000000000..0000..0000000001
qpac010_tig00000175_len=540389 302616 00000001010001..110000000011010000000000010000000000000000000011010011110001110000000000000000001100
qpac010_tig00000175_len=540389 305522 ..01..00..11000100..11011100000000000000000000..0101001100..000001..0000..0000..00010001000000010000
qpac010_tig00000175_len=540389 308540 ..0000000100000000000000000000000011000000001100000000000011110000..00000000000000000000000000000011
qpac010_tig00000175_len=540389 308732 0000000101001100010000000011010100000000010000000000000000000011010011110001110000000000000000001100
qpac010_tig00000175_len=540389 308733 0000000101001100010000000011010100000000010000000000000000000011010011110001110000000000000000001100
qpac010_tig00000175_len=540389 308918 00000000..0000000000000000000000000100000000010000000000..01110000000000000000000000..00000000000001
qpac010_tig00000175_len=540389 308929 00000000..0000000000000000000000000100000000010000000000..01110000000000000000000000..00000000000011
qpac010_tig00000175_len=540389 309427 010100000001001100011111110000000000000000000011..11001100000000000000000100000000010001110000110000
qpac010_tig00000175_len=540389 310358 01110101001100110001111111000000..000000000000..0111001100000000010000000100000000010011110000110000
qpac010_tig00000175_len=540389 312901 1111001111111111110111111111011101110000010011111111011100111111..0111111101..00000101111100..111111
qpac010_tig00000175_len=540389 315261 1111000000110011000111..01000000000000000000001111010011000000000000000001..000000010001110000110000
qpac010_tig00000175_len=540389 315573 1100000000110011000011111100000000000000000000000011001100000000010000000000000000010011000000110000
qpac010_tig00000175_len=540389 316275 0101000000110011000111111100..0000000000000000111101001100000000000000000100000000010011110000110000
qpac010_tig00000175_len=540389 318940 111100000011001100..11110100000000000000000000111111001100000000010000000100000000010011110000110000
qpac010_tig00000175_len=540389 320041 01110000001100110101011111..00..00000000000000111101001100000000010000000100000000000011010000110000
qpac010_tig00000175_len=540389 320766 ..010100001101110001..11110000..00000000000000110101001100000000000000000000000000000001110000010000
qpac010_tig00000175_len=540389 321974 0111000000110001000011111100000000000000000000111111001100000000010000000100000000010011010000010000
qpac010_tig00000175_len=540389 322190 0000000001000000000000000000000100110000000011000000000000010100000000000000000000000000000000000001
qpac010_tig00000175_len=540389 323401 00000000000000..0000000000000000..000011011100000000010011..0000000000001100000000001100000000000000
qpac010_tig00000175_len=540389 328012 01110000..110011000101111100000000000000000000111111000100000000010000000100000000010011110000110000
qpac010_tig00000175_len=540389 331722 11110111111111..11011111111111110011000001001111111100110011111111011111010111000001001111000011..11
qpac010_tig00000175_len=540389 332944 000000000100000000000000000000010001000000001100000000000011110000000000000000..00000000000000000011
qpac010_tig00000175_len=540389 332998 1111000000110011000101110100000000000000000000110111001100000000010000000100000000000011110000010000
qpac010_tig00000175_len=540389 334673 0000001101000100010000000011010100000000010000000000000000..0011010011110001110000..0000000000001100
qpac010_tig00000175_len=540389 335648 1111000000110001000111111100000000000000000000011101000100000000000000000100000000010001110000010000
qpac010_tig00000175_len=540389 335649 1111000000110001000111111100000000000000000000011111000100000000000000000100000000010001110000010000
qpac010_tig00000175_len=540389 336795 0000000100001100010000000011110100000000010000000000000000000011000101110000110000000000000000001100
qpac010_tig00000175_len=540389 338997 0000110000000000000100000000010000001111011100000000110011000000000100000000001111011100001101000000
qpac010_tig00000175_len=540389 339166 0000110000000000000100000000010000001111011100000000110001000000001100000101001111110100001111000000
qpac010_tig00000175_len=540389 339310 0000111111001100110100000011111100111111111111000000110011111111011111110111111111011100001111001111
qpac010_tig00000175_len=540389 339838 0000000001000000000000000000000000110000000011000000000000111100000000000000000000000000000000000011
qpac010_tig00000175_len=540389 339859 0000111101001100110100000011110100001111111100000000110011000011001111110011111111011100001111001100
qpac010_tig00000175_len=540389 340038 000011111100110011010000001111110011111111111100000011001111111100111111..11111111011100001111001111
qpac010_tig00000175_len=540389 340343 0000111111001101110100000011111100111111111111000001110011111111011111111111111111011101001111001111
qpac010_tig00000175_len=540389 340789 0000000000000000000000000000000100110000000011000000000000011100000000000000000000..0000000000000001
qpac010_tig00000175_len=540389 341844 0001111111001100111101000011111100111111111111110100110011..1111011111110111111111..1100001111001111
qpac010_tig00000175_len=540389 341911 000000011100110011000000001101110011000001001100000000000000011100000111000111000000000000000000..11
qpac010_tig00000175_len=540389 342387 0000110000000000000100000000110000001111011100110000110011000000001100000101001111111100001111000000
qpac010_tig00000175_len=540389 343151 00000001..001100110000000011010100110000010011000000000000001111010001010001010000000000000000001111
qpac010_tig00000175_len=540389 345189 0000000001000000000000000000000000110000000011000000000000000100000000000000000000000000000000000011
qpac010_tig00000175_len=540389 345352 0000111111001100110100010011111100111100010011000000010000001111010011110011111111010100001111001111
qpac010_tig00000175_len=540389 345498 0000001101001100110000000011011100000000010000000000000000000011010011110001110000000000000000000100
qpac010_tig00000175_len=540389 345731 00000000000000000000000000000000..110000000011000000000000001100000000000000000000..0000000000000011
qpac010_tig00000175_len=540389 346175 0000010000000000000000000000000000001100000000110000010000000000000000000001001100010000001111000000
qpac010_tig00000175_len=540389 346403 0000000001000000000000000000000100110000000011000000000000000100000000000000000000000000000000000011
qpac010_tig00000175_len=540389 346454 0011110000000000000100000000000000001111001100111100110011000000000000001101001111011100111111000000
qpac010_tig00000175_len=540389 346595 0000000000000000000000000000000100010000000001000000000000001100000000000000000000000000000000000011
qpac010_tig00000175_len=540389 346966 0000000001000000000000000000000000110000000011000000000000001100000000000000000000000000000000000011
qpac010_tig00000175_len=540389 347081 0000000001000000000000000000000100010000000011000000000000000100000000000000000000000000000000000011
qpac010_tig00000175_len=540389 347246 0000000000000000000000000000000100010000000011000000000000000100000000000000000000000000000000000001
qpac010_tig00000175_len=540389 347523 0011110000000000000100000000010000001111011100111100110011..00000000000011010011000111001111..000000
qpac010_tig00000175_len=540389 347791 0011110001000000000100000000010100111111011111111100110011000100000100001101001100001100111111000001
qpac010_tig00000175_len=540389 347819 001111000000000000010000000001000000111101110011110011001101..00000000001101001100001100111111000000
qpac010_tig00000175_len=540389 348557 00000000010000000000000000000000001100000000110000000000000001..000000000000..0000....0000000000..01
qpac010_tig00000175_len=540389 348568 00111100110000000001000000000100001111110111110111001100110011..000000001100..1100....0011111100..11
qpac010_tig00000175_len=540389 348643 ..11010000000000000100000000..0000000101010100010100010011000000000000..01....010000010001..01000000
qpac010_tig00000175_len=540389 348950 001111000100000000010000000001010011011101111111110011001100110000..000011..001100011100111111000011
qpac010_tig00000175_len=540389 349104 00111100000000000011..0000..01000000111101110011110011001100000000..00001101001100..1100111111000000
qpac010_tig00000175_len=540389 349105 00111100000000000001..0000..01000000111101110011110011001100000000..00001101001100..1100111111000000
qpac010_tig00000175_len=540389 349205 00000000..000000000000000000000000010000000011000000000000..0100000000000000000000000000000000000001
qpac010_tig00000175_len=540389 349303 00000000010000000000000000000000000100000000110000000000..00010000000000000000000000..00000000000001
qpac010_tig00000175_len=540389 349620 00000000010000000000000000000001000100000000110000000000000011000000..000000000000000000000000000001
qpac010_tig00000175_len=540389 349663 0011110001000000000100000000010100111111011111111100110011001100000000001111001100011100111111000011
qpac010_tig00000175_len=540389 349797 0000000001000000000000000000000000110000000011000000000000000100000000000000000000000000000000000011
qpac010_tig00000175_len=540389 349808 0001110000000000001100000000010000001111111100111100110011000000000000001101001100111100011111000000
qpac010_tig00000175_len=540389 350523 01..1111110011011101010001111111001111111111111111011100110111110101111111..111101011101111111001111
qpac010_tig00000175_len=540389 350728 001111111100110111010100..1111110111111111111111..00110011011111010011..111111110101110111111101..11
qpac010_tig00000175_len=540389 352484 0111111111001100110100000111111100111111111111111100110011011111011111111111111100011100111111001111
qpac010_tig00000175_len=540389 353849 0000000001000000000000000000000000110000000001000000000000000100000000000000000000000000000000000001
qpac010_tig00000175_len=540389 354118 0000000001000000000000000000000100110000000001000000000000000100000000000000000000000000000000000001
qpac010_tig00000175_len=540389 354693 1100110000110001000111111100000000000000000000000011001100010000010000000000000001110011000001000000
qpac010_tig00000175_len=540389 354798 0100110000110001000111111100000000000000000000000011001100110000011100000000000011010001000011000000
qpac010_tig00000175_len=540389 355110 1100111111110011110111111111011100110000010011000011001100111111111111110001110011110011000011001111
qpac010_tig00000175_len=540389 355143 0000001111000000110000000011011100110000010011000000000000000101010011110001010000000000000000001101
qpac010_tig00000175_len=540389 355223 1100111111110011110111111111001100110000010011000011001100111111111111110001110011110011000011001111
qpac010_tig00000175_len=540389 355506 0000001101000000110000000001011100110000010011000000000000001111010011010000110000000000000000001111
qpac010_tig00000175_len=540389 355627 0000000101..0000010000000001000100..0000010001000000000000000101000001010000..00....000000000000....
qpac010_tig00000175_len=540389 355631 0100010000..0001000001110100000000..0000000000000001001100010000010100010000..00..01000100001100....
qpac010_tig00000175_len=540389 355726 01000100001100010001111111000000000000000000000000010001000100..010100000000000001010011000001..0000
qpac010_tig00000175_len=540389 355767 0100..0000110011000111010100000000000000000000000011000100110000010100000000000001010001000011000000
qpac010_tig00000175_len=540389 355940 1100..111111..11110111111111011100110000010011000111011100111111..111111000111001111..11000011011111
qpac010_tig00000175_len=540389 356485 1100110000010011000111110100000000000000000000000011001100110000001100000000000011010011000001000000
qpac010_tig00000175_len=540389 356870 0100010000110011000101111100000000000000000000000011001100110000011100000000000011110011000011000000
qpac010_tig00000175_len=540389 357064 11001111111100111101111111110111001100000100110000110011001111111111111100011100....0011000011001111
qpac010_tig00000175_len=540389 357401 1100110000110011000011110100000000000000000000000011000100110000011100000000000001110011000011000000
qpac010_tig00000175_len=540389 357695 1100111111110011110011111111011100010000010011000011001100111111111111110101110011110011000011001111
qpac010_tig00000175_len=540389 357757 110011111111001111011111111101110011000001001100011100110011111111111111..00110011110011000011001111
qpac010_tig00000175_len=540389 358034 010001000011000100..11111100000000000000000000000011001100110000010100000000000011110011000011000000
qpac010_tig00000175_len=540389 358192 ..001111111100111111111111110111001100000100110000110011011111111111..110001110011110011000011001111
qpac010_tig00000175_len=540389 358639 0000001111000000110000000011..1100110000010011000000000000001111010001010001010000000000000000000111
qpac010_tig00000175_len=540389 360036 1100..0000010001000011011100000000000000000000000001000100110000000100000000000001..000100..11000000
qpac010_tig00000175_len=540389 360980 0100110000110011000111011100000000000000000000000011001100110000011100000000000011010001000011000000
qpac010_tig00000175_len=540389 361120 1101..1111110011110111111111011100110000010011010011001100111111111111110000110011110011000011001111
qpac010_tig00000175_len=540389 361719 00..00011100000011000000001101110011000001001100000000000000..01010011110001010000000000..0000..1111
qpac010_tig00000175_len=540389 362854 110001000011..11000101111100..00000000000000000000010011001100000111000000000000111100..000011000000
qpac010_tig00000175_len=540389 363524 0000001111000000110000000001011100110000010011000000000000001111010011110001110000000000000000001111
qpac010_tig00000175_len=540389 364679 01....00001100010001010101..0000000000000000000000..0011000100000011....0000..0001..000100001100..00
qpac010_tig00000175_len=540389 365235 000000..11000000110000000011011100110000010011000000000000000111010011010000110000000000000000000111
qpac010_tig00000175_len=540389 365442 11000100001100110001111111000000..000000000000000001001100110000010100000000000011010011000011000000
qpac010_tig00000175_len=540389 365726 1100110000110011000001111100000000000000000000000001001100110000011100000000000011110011000011..0000
qpac010_tig00000175_len=540389 366852 0100110000110011000111110100000000000000000000000011001100110000011100000000000011....11000001000000
qpac010_tig00000175_len=540389 368287 0000001101000000110000000001110100110000010011000000000000001111010011110001010000000000000000001111
qpac010_tig00000175_len=540389 368843 1100110000110011000111111100000000000000000000..001100110011000000110000000000001101..01000011000000
qpac010_tig00000175_len=540389 368905 1100010000110011001111110100000000000000000000000011001100010000000100000000000011010011000011000000
qpac010_tig00000175_len=540389 369024 11..0100001100110000111111..00000000000000000000001100110011000001010000000000001111..11000011000000
qpac010_tig00000175_len=540389 369539 1100000000110011000101111100000000000000000000000001000100000000010000000000000011....11010000000000
qpac010_tig00000175_len=540389 369693 1100110000110011000111111100000000000000000000000011001100110000011101000000000011110011000011000000
qpac010_tig00000175_len=540389 370179 11001111111100..110111111111011100110000010011000011001101111111111111110001110011110011000011001111
qpac010_tig00000175_len=540389 370377 1100010000110001000011111100000000000000000000000011001100110000011100000000000001110001000011000000
qpac010_tig00000175_len=540389 370491 1100111111110011110111111111011100010000010011000011001100111111..1111110011110011110011010011001111
qpac010_tig00000175_len=540389 370517 0000001101000000010000000011011100010000010011000000000000001111010011110001010000000000000000001111
qpac010_tig00000175_len=540389 370528 00000011..000000010000000011001100010000010011000000000000001111010001110001010000000000000000001111
qpac010_tig00000175_len=540389 371425 1100010000110011000111011100000000000000000000000001000100010000010100000000000011010001000001000000
qpac010_tig00000175_len=540389 371618 00000011..000000110000000011011100110000010011000000000000..1101010011110001110000000000000000001111
qpac010_tig00000175_len=540389 371695 1100..1111110011110111111111011100110001010011000011001101..111111111111000111001111011100..11001111
qpac010_tig00000175_len=540389 371874 110011000001001100010111..00000000000000000000000011001100010000011100000000000011010011000011000000
qpac010_tig00000175_len=540389 371930 1100010000110011000111110100000000000000000000000011001100110000000100000000000001110011000011000000
qpac010_tig00000175_len=540389 372419 0000001111001100110000000001..11011100000100110000000000000011111100111100011100..000000000000001111
qpac010_tig00000175_len=540389 372442 1100111111111111110111111111..1101110000010011000011001100111111111111110001110011110011000011001111
qpac010_tig00000175_len=540389 372641 1100111111111111110111111111011100110100010011000111001101111111111111110001110111110011000011011111
qpac010_tig00000175_len=540389 372944 000000111100110011..00000001011100110000010011000000000000001111010011010001110000000000000000001101
qpac010_tig00000175_len=540389 372965 1100111111111111111111111111111100110000010011000011001101111111111111110001110011110011000011011111
qpac010_tig00000175_len=540389 373101 0000001101001100010000000011011100110000010011000000000000000101010011010001110000000000000000001101
qpac010_tig00000175_len=540389 374502 00000011110011..010000000001110100110000110011000000000000001111000011110001010100000000000000001111
qpac010_tig00000175_len=540389 374543 0000001101001100010000000011111100110000110011000000000000001111000011110000110000000000000000001111
qpac010_tig00000175_len=540389 374560 000000110100110001000000001111110011000001001100000000000000111101000111000111000000000100..00001111
qpac010_tig00000175_len=540389 374843 00000011010000000100000000..000000000000000000000000000000000000010000000000010000000000000000..0000
qpac010_tig00000175_len=540389 374932 110100000011000100011111..00000000000000000000000011001100000000010000000000000011000011000000000000
qpac010_tig00000175_len=540389 376604 00000001110011001100000000110111001100000100110000000000000011..010011110001110000000000000000001111
qpac010_tig00000175_len=540389 376646 000000..110011001100000000110111001100000000110000000000..0001010000110100..110000000000000000000111
qpac010_tig00000175_len=540389 377064 00000001110011001100000000111111001100000100110000000000000011110100111100..110000000000000000001111
qpac010_tig00000175_len=540389 377118 010001000011001100011111..000000000000000000000000010011001100000101000000000000110100..000001000000
qpac010_tig00000175_len=540389 377266 110011..1111..11110111111111011100110000010011000011001101..1111111111110001110011110011000011001111
qpac010_tig00000175_len=540389 377296 1100111111111111110111111111011100110000010011000011001100..1111111111110001110011110011000011001111
qpac010_tig00000175_len=540389 377308 1100111111111111110111111111011100110000010011000011001100..1111111111110001110011110011000011001111
qpac010_tig00000175_len=540389 377313 1100111111111111110111111111011100110000010011000011001100..1111111111110001110011110011000011001111
qpac010_tig00000175_len=540389 377371 11001111111111111101..11..11001100110000010011000011001100111111111111..00111100..110011000011001111
qpac010_tig00000175_len=540389 377558 110011111111111111111111111101110011000001001100001100110011111111..11110001..00111100..000011001111
qpac010_tig00000175_len=540389 377559 110001000011000100110101010000000000000000000000001100110001000000..000000000000110100..000011000000
qpac010_tig00000175_len=540389 377987 000000111100110011..00000001011100110000010011000000000000001101010001010001010000000000000000000101
qpac010_tig00000175_len=540389 378523 0000001111001100110000000011011100110000010011000000000000..1111010011110001110000000000000000000111
qpac010_tig00000175_len=540389 379753 0000001111000100..000000001100..001100000100110000000000000011..01011111000111000000000000000000..11
qpac010_tig00000175_len=540389 379765 1100110000110001..011111110000..0000000000000000001100110011000011010000000000000101001100001100..00
qpac010_tig00000175_len=540389 379942 000000111100110011000000001100110011000001001100..00..0000001111010011110001110000000000000000001111
qpac010_tig00000175_len=540389 380079 0000001111001100110000000011010100110000010011000000000000001111010011110001110000000000000000001111
qpac010_tig00000175_len=540389 380303 000000..11001100110000000001011100110000010111000000000000000101010011110001110000000000000000000111
qpac010_tig00000175_len=540389 380325 1100110000110001000111010100000000000000000000000011001100010000010100000000000011110011000011000000
qpac010_tig00000175_len=540389 380362 1100111111111111110111111111001100110000010011000011001100111111111111110001110011110011000011001111
qpac010_tig00000175_len=540389 380375 0000000000000000000000000000000000000000010000000000000000000001000111010001000000000000000000000100
qpac010_tig00000175_len=540389 380421 1101111111111111110111111111011100110000010011000011011100111111111111110001110111110011010011001111
qpac010_tig00000175_len=540389 380477 00000011110011..110000000011111100110000010011000000000000000111010011110001110000000000000000001111
qpac010_tig00000175_len=540389 380524 00000011110011..1100000000..01110011000001001100000000000000110100001111000111000000000000000000..11
qpac010_tig00000175_len=540389 380610 1100111111111111110111111111011100110000010011000011001100111111111111110001110011110111000011001111
qpac010_tig00000175_len=540389 380917 1100010000110011000101011100000000000000000000000011001100010000011100000000000011010011000011000000
qpac010_tig00000175_len=540389 380986 00000011110011001100..000011011100110000010011000000000000001111010011110001110000000000000000001111
qpac010_tig00000175_len=540389 381148 0100111111111111110111111111011100110000110011000111001100111111111111110001110011110111000011001111
qpac010_tig00000175_len=540389 381158 0000000111001100110000000011010100110000110011000000000000001101010011110001110000000000000000001111
qpac010_tig00000175_len=540389 381211 0100111111111111110111111111111100110000010011000011011101111111111111110001110011110111000011001111
qpac010_tig00000175_len=540389 381457 110011111111111111011111111101..01110000010011000011001100111111111111110011110011110011000011001111
qpac010_tig00000175_len=540389 381876 ..00111111111111110111111111011100110000010011000111001100111111111111110001110011110011010011001111
qpac010_tig00000175_len=540389 382133 1100111111111111....11111111..110011000001001100..110111011111..111111..0001..001111001100..11011111
qpac010_tig00000175_len=540389 382338 00000001..000100110000000011011100110000010011000000000000000101000001..00000100000000000000..00..01
qpac010_tig00000175_len=540389 382343 00000001..000100110000000011011100110000010011000000000000000101000001..00000100000000000000..00..01
qpac010_tig00000175_len=540389 382595 11001111110111111111111111111111001100000100110100110011001111..111111110001110111110111000011011111
qpac010_tig00000175_len=540389 382657 0000001111000100010000000001011100110000010011..00000000000011..01..01010001010000....000000....1101
qpac010_tig00000175_len=540389 382671 0000001111000100010000000001011100110000010011..00000000000011..00..01010001010000..00000000..001101
qpac010_tig00000175_len=540389 382691 0000001111000100010000000001011100110000010011..00000000000011..01..01010001..00000000000000..000101
qpac010_tig00000175_len=540389 382929 00000001110011000100000000110101001100000100110000000000000011..01001111000111..00000000000000001111
qpac010_tig00000175_len=540389 383021 0000001111001100110000000001010100110000010011000000000000001111000011010001110000000000000000001111
qpac010_tig00000175_len=540389 383038 1100110000110011000111111100000000000000000000000011001100110000110100000000000011110011000011000000
qpac010_tig00000175_len=540389 383055 1100110000110011001111111100000000000000000000000001001100110000110100000000000011110011000001000000
qpac010_tig00000175_len=540389 383175 000000..01001100010000000011011100110000010011000000000000001111010011110001010000..0000000000001111
qpac010_tig00000175_len=540389 389132 01010000000100000001000001000000010001010100000100000000010100..000101010001010001000000000000..0100
qpac010_tig00000175_len=540389 389907 0000001111000100110000000001011100110000010011000000000000000111000001010000010000000000000000000111
qpac010_tig00000175_len=540389 390044 1100110000110011000011111100000000000000000000000011001100110000011100000000000011010011000111000000
qpac010_tig00000175_len=540389 390524 110001000011001100011111110000000000000000000000001100110000..00011100000000000011110011000001000000
qpac010_tig00000175_len=540389 391074 000000110100110011..000000..011100110000000011000000000000001101010011010000110000000000000000000111
qpac010_tig00000175_len=540389 391443 000000111100110011000000001101010011000001001100000000000000111101001111000111000000..00000000001111
qpac010_tig00000175_len=540389 391451 110011000011001100000101110000000000000000000000000100110011000001110000000000001111..01000011000000
qpac010_tig00000175_len=540389 391491 0000001111001100110000000011010100110000010011000000000000001101010011..0000110000000000000000001111
qpac010_tig00000175_len=540389 391683 110011111111..111101111111..11110111010001001100..110111..1111111111111100....0011110011000111011111
qpac010_tig00000175_len=540389 391803 00000011110001001100000000010111001100000100110000000000..000111010011010001110000000000000000000111
qpac010_tig00000175_len=540389 392047 0000001111001100110000000011011100110000010011000000..0000001101010011110001110000000000000000001111
qpac010_tig00000175_len=540389 392107 00000011110001000100000000..0111001100000000110000000000000001..010011110001010000000000000000000111
qpac010_tig00000175_len=540389 392209 110011111111..01110011111111011100110000..001100..1100110011..11111111110001110011110011000111001111
qpac010_tig00000175_len=540389 392219 110011..0011..0100011101110000000000000000000000..1100110011..00011100000000000001110011000011000000
qpac010_tig00000175_len=540389 392253 000000..11000100010000000001011100010000110011000000000000000101000001010001010000000000000000001101
qpac010_tig00000175_len=540389 392255 000000..11000100010000000001011100010000110011000000000000000101000001010001010000000000000000001101
qpac010_tig00000175_len=540389 392716 0000001101001100110000000001011100110000010011000000000000..0101000011110001110000000000000000001111
qpac010_tig00000175_len=540389 393022 1100110000110001000111110100..0000000000..00..0000110011..110000111100000000000011010011000011000000
qpac010_tig00000175_len=540389 393117 11..11111111111111011111111101..0011000001001100001100110011111111111111000111..11..0111010011011111
qpac010_tig00000175_len=540389 393231 00000011010011001100000000....0100010000010011000000000000000111000001010001010000..0000000000001111
qpac010_tig00000175_len=540389 393233 11001111111111111101111111....1100110000010011000111001100111111111111110001110011..0111000011011111
qpac010_tig00000175_len=540389 393396 ..00..01..........00............000100000100..0000......00..............0000..00........00..........
qpac010_tig00000175_len=540389 393877 110011000011001100011111110000000000000000000000001100010001..00000100000000000011010001000011000000
qpac010_tig00000175_len=540389 393898 11011111111111111101111111111111001100000000110000110011001111111111111100011100111100110000110011..
qpac010_tig00000175_len=540389 396060 000000110000000001000000000000000000000000000000..000000000000000100..000000010000..0000000000000000
qpac010_tig00000175_len=540389 397358 0000001111000100110000000001011100110000010011000000000000000111010011110000110000000000000000000111
qpac010_tig00000175_len=540389 397910 00000111110011000100000000..001100110000010011000000000000001111010011110001110000010000000011001111
qpac010_tig00000175_len=540389 397975 110111111111111111111111111101110011000001001101011100110011111111111111000111001111..11010011001111
qpac010_tig00000175_len=540389 398170 110011000011001100011111110000000000000000000000001100110011000001110000000000001111..11000001000000
qpac010_tig00000175_len=540389 398220 11001111111111111101111111110111001100000100110000110011001111..111111110001110011110111010011001111
qpac010_tig00000175_len=540389 398292 1100110000110011000111111100000000000000000000000011001100110000011100000000000011110011000001000000
qpac010_tig00000175_len=540389 398594 0000001101000100110000000011011100110000010011000000000000001111110011110000110000000000000000001111
qpac010_tig00000175_len=540389 399263 0000001111001100110000000011111100110000010011000000000000001101110011110001110000000000000000001111
qpac010_tig00000175_len=540389 400231 00..00....00..00....000000..000100..000001000100..0000000000..0100..0101000101..0000..00..000000....
qpac010_tig00000175_len=540389 400780 0000001111001100010000000001011100110000010011000000000000001111010001110001110000000000000000001101
qpac010_tig00000175_len=540389 400897 0000001111001100010000000011001100110000010011000000000000000111010011110011110000000000000000001111
qpac010_tig00000175_len=540389 402021 00....111100110011000000001101110011000001001100000000000000111100..111100..1100000000000000..001111
qpac010_tig00000175_len=540389 402747 1100111111111111110111111111011100110000010011000001001100111111111111110001111111110011000011001111
qpac010_tig00000175_len=540389 403359 1100110000110011000111111100000000000000000000000011001100110000011100000000001111110011000011000000
qpac010_tig00000175_len=540389 403561 0000001111001100110000000011011100110000010011000000000000001111110011110001110000000000000000001111
qpac010_tig00000175_len=540389 403622 1100110000110011000111111100000000000000000000000011001100110000011100000000001111010011000011000000
qpac010_tig00000175_len=540389 403817 1101111111111111110111111111011101110000010111000011001100111111111111110001111111110011000011001111
qpac010_tig00000175_len=540389 405285 1100110000010011000111111100000000000000000000000011001100..0000011100000000001111010011000001000000
qpac010_tig00000175_len=540389 406103 1111111111111111110111111111111101110001..111111111101111111..11111111111111111111111111110011011111
qpac010_tig00000175_len=540389 406441 0000001111001100110000000011011100110000010111000000000000001111010111110001110000000000000000001111
qpac010_tig00000175_len=540389 406577 0000001101000100110000000011011100110000010011000000000000001111010001110001110000000000000000001111
qpac010_tig00000175_len=540389 406587 1100111111111111110111111111011101110000010011000011001100111111111111110111111111110011000011001111
qpac010_tig00000175_len=540389 406676 0000001101001100110000000011011100110000010011000000000000001111010011110001110000000000000000000111
qpac010_tig00000175_len=540389 406920 1101111111111111110111111111011101110000010011000111001100111111111111110001110011110011000011001111
qpac010_tig00000175_len=540389 407027 11001100001100110001111111000000..000000000000000011001100110000011100000000000011110001000001000000
qpac010_tig00000175_len=540389 407179 1100111111111111110111111111011100110000010011000011001100111111111111110001110011110011000011001111
qpac010_tig00000175_len=540389 407254 0000001101..11000100000000010111001100000100010000000000000011110100111100010100..000000000000000111
qpac010_tig00000175_len=540389 407335 1100111111111111110111111111011101110000010011000011001101111111111111110001110111110011000011001111
qpac010_tig00000175_len=540389 407556 11..1100001100110001111111000000000000000000000000110011000100000111000000000000111100..000011000000
qpac010_tig00000175_len=540389 408197 0000000101000000010000000000000000000000000000000000000000000000010000000000010000000000000000000000
qpac010_tig00000175_len=540389 409586 11001100001100110001111111000000000000000000000000110011000100..110100000000000011110001000011000000
qpac010_tig00000175_len=540389 410950 11001100001100010001..111100000000000000000000000011001100010000011100000000000001110001000011000000
qpac010_tig00000175_len=540389 411023 000000..11000100010000000001011100110000010011000000000000000111110001010001110000000000000000001111
qpac010_tig00000175_len=540389 411700 1100111111111111110111111111011101110000010011010111001100..1111111111110101110011110011..0011001111
qpac010_tig00000175_len=540389 411921 1100..0000110011000111111100000000000000000000000011001100110000011100000000000011110011000011000000
qpac010_tig00000175_len=540389 412218 000000111100110011..00000011011100110000010011000000000000001111110011110001110000000000000000001111
qpac010_tig00000175_len=540389 412278 11000100001100010000011111000000000000000000000000..001100110000011100000000000011110011000011000000
qpac010_tig00000175_len=540389 412433 000000110100110011000000000101110011000001001100000000000000..11010011110001110000000000000000001111
qpac010_tig00000175_len=540389 413468 0000000111001100110000000011011100110000010011000000000000001111000011110001110000000000000000001111
qpac010_tig00000175_len=540389 414061 1101111111111111110111111111011101110000010011000011001100111111111111110101110011110011000011011111
qpac010_tig00000175_len=540389 414412 11..010000110011000111111100000000000000000000000011001100010000001100000000000011110011000011000000
qpac010_tig00000175_len=540389 415606 11..11111111111111011111111101110011000001..110100110011011111111111..11..11110011110011000011001111
qpac010_tig00000175_len=540389 416651 0000001111001100010000000011011100110000..0011000000000000001101000001110001110000000000000000000101
qpac010_tig00000175_len=540389 417240 0000001111001100110000000001011100110000010011000000000000001111010011110001110000000000000000001111
qpac010_tig00000175_len=540389 417510 0001000000000000000000000000..0000000011011100110100000011000000000000001101000000000100110000000000
qpac010_tig00000175_len=540389 417515 0001000000000000000000000000..0000000011011100110100000011000000000000001101000000000100110000000000
qpac010_tig00000175_len=540389 418496 1100010000110011..011111110000000000000000000000001100110001000001110000000000001111..01000011000000
qpac010_tig00000175_len=540389 418914 1111111111111111..0111111111011100110000010111000011001100111111111111110001110011110011000011001111
qpac010_tig00000175_len=540389 418997 1111111111111111110111111111..1100110100010011000011001101111111111111110001110011110011000011011111
qpac010_tig00000175_len=540389 419194 11111111..111111110111111111011100110000010011010011001101111111111111110001110011110011000011001111
qpac010_tig00000175_len=540389 419313 00000011110011001100000000..010101110000010011000000000000001101..0001110000010000000000000000000111
qpac010_tig00000175_len=540389 421806 0000..000000....00....00....00..00010000..000100..0000..00..010000000000....0000....00......00..0001
qpac010_tig00000175_len=540389 421836 000101..0000....00....00..00..000000000000000000..00000000..00000001000000..0000....00..00..01..0000
qpac010_tig00000175_len=540389 421898 000000..0100....01....00000100010011000000001100..00..000001..11010011010001........00..00......0111
qpac010_tig00000175_len=540389 421942 ..01......11........11..01..00..00..0000000000000001..11..01............00..........0001............
qpac010_tig00000175_len=540389 422250 ........0000........0000..01....00010000..00..00........00....01..........01............00..........
qpac010_tig00000175_len=540389 422255 ........00..........0000..01....00010000..00..00........00....00..........01............00..........
qpac010_tig00000175_len=540389 422639 0000..01..00..000100..000001..01001100000100....00000000....010101....010001....0000000000....0001..
qpac010_tig00000175_len=540389 422663 0000..01..00..000100..000001....000100000100....00000000..00010101......0001....0000000000....00....
qpac010_tig00000175_len=540389 423159 0011..11110111011101010001110111..110000010011......01010111111101..11110011110100110001010111001111
qpac010_tig00000175_len=540389 423211 000101000000..000001000000000000..00..0000000000000000000001000000010000000000000001000000..01000000
qpac010_tig00000175_len=540389 423361 000111110100110011010000..010111..1100000100110000000000..1111..011111110001110000010000000011001111
qpac010_tig00000175_len=540389 423447 00000011010011000100..000001011100010000010011000000000000000111010011010001110000000000000000001111
qpac010_tig00000175_len=540389 423701 0000001111001100110000000011011100110000010011000000000000001111000111110001110000000000000000001111
qpac010_tig00000175_len=540389 423702 0000001111001100110000000011011100110000010011000000000000001111000111110001110000000000000000001111
qpac010_tig00000175_len=540389 423783 00000011110011001100000000110111001100000100110000000000000011110100111100011100000000..000000001111
qpac010_tig00000175_len=540389 423789 0000001111001100110000000011011100110000010011000000000000001111010011110001110000000000000000001111
qpac010_tig00000175_len=540389 423904 0000001111000100110000000011111100110000010111000000000000001111010011110001110000000000000000001111
qpac010_tig00000175_len=540389 423955 000000111100110011000000001111110011000001001100000000000000011101001111000111..00000000000000001111
qpac010_tig00000175_len=540389 424122 00000011110011..11000000001101110011..00010111000000000000001111010111110001110000000000000000001111
qpac010_tig00000175_len=540389 424150 0000..1111001100110000000011011100110000010111000000000000..1111000111110000110000..0000000000000111
qpac010_tig00000175_len=540389 424237 000000111100110011000000..01011100110000000011000000000000001111000011110011110000000000000000001111
qpac010_tig00000175_len=540389 424382 00111111110011..11010000001101..00110000010011000000000000011111011111110011110000010000000011001111
qpac010_tig00000175_len=540389 424498 0000..1111001100110000000011011100110000010111000000000000001111010011110001110000000000000000001111
qpac010_tig00000175_len=540389 424543 0001010000000000000100000000000000000000000000000000000000110000000100000000000000010000000001000000
qpac010_tig00000175_len=540389 424576 0001110000000000000100000000000000000000000000000000000000010000000100000000000000010000000001000000
qpac010_tig00000175_len=540389 424807 0001010000000000000100000000000000000000000000000000000000010000000100000000000000010000000001000000
qpac010_tig00000175_len=540389 424886 001101000000000000010000000000..00000000000000000000000000110000001100000000000000010000000001000000
qpac010_tig00000175_len=540389 425341 0000000111001100110000000001010100110000010011000000000000..1111010011110001..0000000000000000000111
qpac010_tig00000175_len=540389 425439 0000001101001100110000010001011100110000010111000000000000000111000011010001110000000000000000001111
qpac010_tig00000175_len=540389 425472 0011110000000000000100000000000000000000000000000000000000110000001100000000000000010000000001000000
qpac010_tig00000175_len=540389 426165 0000001111001100110000000011111100110000010011000000000000001111010011110001110000000000000000001111
qpac010_tig00000175_len=540389 426299 0000001111001100110000000011011100110000010011000000000000001111010011110001110000000000000000001111
qpac010_tig00000175_len=540389 427457 0100001111001100010000000011010100110000010011000000000000000101010011010001110000000000000000000101
qpac010_tig00000175_len=540389 427498 01000011110011000100000000110101001100000100110000000000000001..010011110001110000000000000000001101
qpac010_tig00000175_len=540389 427854 0000001101001100110000000001011100110000010011000000000000001111010011110001..0000000000000000001111
qpac010_tig00000175_len=540389 428103 0011111111001100110100000011011100110000010011000000000000111111011111110001110000110000000011001111
qpac010_tig00000175_len=540389 428458 001101111100010011010000001101..00110000010011000000000000111111011111110000110000010000000011001111
qpac010_tig00000175_len=540389 428558 0011111111001100110100000001111100110000010011000000000000111111..1111110011110000010000000011001111
qpac010_tig00000175_len=540389 428562 0011111111001100110100000001111100110000010011000000000000111111..1111110011110000010000000001001111
qpac010_tig00000175_len=540389 428646 0000001111001100110000000011011100110000010011000000000000001111010011110001110000000000000000001111
qpac010_tig00000175_len=540389 428696 0011111111001100110100000011011100110000010011000000000000111101011111110000110000010000000011001111
qpac010_tig00000175_len=540389 428820 0000001111001100110000000011011100110100010011000000000000001101010011110011110000000000000000001111
qpac010_tig00000175_len=540389 428884 000000111100010011000000001101110011000001..11000000000000..1111010011110001110000000000000000001111
qpac010_tig00000175_len=540389 428889 001101111100010011000000001101110011000001..11000000000000..1111011111110001110000010000000011001111
qpac010_tig00000175_len=540389 429564 0011111111001100..0100000011001100010000010011000000000000010101011111110001110000000000000011001111
qpac010_tig00000175_len=540389 429804 00111111110001001101000000110111..110000010011000000000000011111011111110001..0000..0000000011001111
qpac010_tig00000175_len=540389 431063 ..11110111001100010100..00110111001100000100110000000000000111..1111..11000101000000000000..11001101
qpac010_tig00000175_len=540389 431583 0001111111001100110000000011011100110000010011000000000000..1101110111010001110000010000000001..1111
qpac010_tig00000175_len=540389 431915 0001110000000000000000000000000000000000000000000000000000..0000000100000000000000000000000001000000
qpac010_tig00000175_len=540389 431957 00111111110011001100000000010111001100000100110000000000001101..011111110001110000000000000011001111
qpac010_tig00000175_len=540389 432144 0011111111001100110101000011011100110000010011000000000000011101111111110001110000010000000001001101
qpac010_tig00000175_len=540389 432768 0011111111001100110100000001011100110000010011000000000000111111001101110001110000010000000011001111
qpac010_tig00000175_len=540389 433636 00111111110011000101000000..001100110000110011000000000000111111011111110000010000010000000011001111
qpac010_tig00000175_len=540389 434718 1111110000110011000101111100000000000000000000000011001100110000011100000000000011110011000011110000
qpac010_tig00000175_len=540389 435412 0000001111000100010000000011011100110000000001000000000000001100000000000000110000000000000000000011
qpac010_tig00000175_len=540389 435432 0000001111000100010000000011011100110000000001000000000000001100000000000000110000000000000000000011
qpac010_tig00000175_len=540389 436245 00000001110011001100000000110111001100000000110000000000000011000000000000001100000000000000..000011
qpac010_tig00000175_len=540389 436509 0000000111001100110000000011011100110000000011000000000000001100010000000000010000000000000000000011
qpac010_tig00000175_len=540389 436517 000000011100110001000000001101110011000000001100000000..00000100000000000000010000000000000000000011
qpac010_tig00000175_len=540389 436521 000000011100110001000000001101110011000000001100000000..00000100000000000000010000000000000000000011
qpac010_tig00000175_len=540389 437074 00000011010011001100000000110111..110000000011000000000000011100000000000000110000010000000000000011
qpac010_tig00000175_len=540389 437193 0000001101001100110000000011011100110000000011000000000000001100010000000000110000000000000000000011
qpac010_tig00000175_len=540389 437223 0000001111001100110000000011011100110000000011000000010000011100010000000000110000000000000000000011
qpac010_tig00000175_len=540389 437512 0000001101000100110000000011011100110000000001000000000000001100010000000000110000000000000000000011
qpac010_tig00000175_len=540389 437529 0000110000000000000000000000000000000000000000000000000000000000000000000000000000010000000011000000
qpac010_tig00000175_len=540389 437614 00000011010001001101000000110111..110000000001000000000000001100010000000000110000000000000000000001
qpac010_tig00000175_len=540389 437812 00000011110011000100000000110111001100000100110000000000..001101010001110001110000000000000000001111
qpac010_tig00000175_len=540389 438024 000000111100110011000000001101110011000000001100000000000000110001000000000011000000000000000000..11
qpac010_tig00000175_len=540389 438027 000000111100110011000000001101110011000000001100000000000000110001000000000011000000000000000000..11
qpac010_tig00000175_len=540389 438035 000000111100110011000000001101110011000000001100000000000000110001000000000011000000000000000000..11
qpac010_tig00000175_len=540389 438815 110000000011000100001111010000..0000000000000000000100110000000011000000000000001100..11000000110000
qpac010_tig00000175_len=540389 438858 0000000000000000000000000000000000000000010000000000000000000001000001010000000000000000000000000100
qpac010_tig00000175_len=540389 439099 00000000000000000000000000000000000000110111001111000100110100000000..000100000000..01..010000000000
qpac010_tig00000175_len=540389 439174 00000001110001001100000000110111001100000000110000000000000011000100000000001100..0000000000000000..
qpac010_tig00000175_len=540389 439365 0000..01010001000100000000..000100110000..0011000000000000..0100..00000000....0000....0000..000000..
qpac010_tig00000175_len=540389 439721 000000110100010011000000001101110011000000001100000000000000011100..11110001110000000000000000001111
qpac010_tig00000175_len=540389 439781 0000000000000000000000000000000000000000010000000000000000000001000001010000000000....00000000001100
qpac010_tig00000175_len=540389 439797 0000001111001100110000000011011100110000000011000000000000001100010000000000110000..0000000000000011
qpac010_tig00000175_len=540389 440727 0000001111001100010000000001011100110000000011000000000000000100000000000000110000000000000000000011
qpac010_tig00000175_len=540389 440946 0000001111001100010000000001010100110000000011000000000000001100010000000000010000000000000000000011
qpac010_tig00000175_len=540389 442439 ..0001111111111111001111111101110011010100001100001100110000110011000000..001111110100..000000110011
qpac010_tig00000175_len=540389 443127 0000001111001100110000000011011100110000000011000000000000001100010000000000110000000000000000000011
qpac010_tig00000175_len=540389 443735 0000001111001100010000000011001100110000000011000000000000001100110000000000110000000000000000000011
qpac010_tig00000175_len=540389 443870 0000001111001100010000000011011100110000000011000000000000001100000000000000110000000000000000000011
qpac010_tig00000175_len=540389 443954 000000111100010011000000000100110011000000001100000000..00001100000000000000110000000000000000000011
qpac010_tig00000175_len=540389 444032 0000001111000100010000000011000100110000000001000000000000001100..0000000000110000..0000000000000001
qpac010_tig00000175_len=540389 444267 0000001111001100110000000011011100110000000011000000000000001100010000000000110000000000000000000001
qpac010_tig00000175_len=540389 444370 0000001111001100110000000011011100110000000011000000000000001100010000000000110000000000000000000011
qpac010_tig00000175_len=540389 444554 00000011..000100010000000001010100010000000001000000000000000100000000000000010000000000000000000011
qpac010_tig00000175_len=540389 444818 0000001111001100110000000011010100110000000011000000000000000100010000000000010000000000000000000011
qpac010_tig00000175_len=540389 445425 0000001111001100..000000001101110011000001..11000000000000001101010011010011110000..0000000000001111
qpac010_tig00000175_len=540389 445905 000000010100110001000000..0101010001000000..01000000000000000100..00000000..010000..0000000000000001
qpac010_tig00000175_len=540389 445960 0000..011100010001..0000000100110011000000000100..0000000000110000000000000011000000000000000000....
qpac010_tig00000175_len=540389 447205 0000001111000100110000000001011100110000000011000000000000001100010000000000110000000000000000000001
qpac010_tig00000175_len=540389 447716 0000001111000100110000000011..110011000000001100000000000000010001..0000..0011....000000000000..0001
qpac010_tig00000175_len=540389 449099 00000011..00..00..00..0000010011..010000010011000000000000000101010011....001100000000..000000000101
qpac010_tig00000175_len=540389 449234 0000000101..0100..00..00000100110011000001001100000000000000110101..011100..010000000000000000001101
qpac010_tig00000175_len=540389 450251 0000001101000100110000000011001100110000000011000000000000000100..0000000000110000..0000000000000001
qpac010_tig00000175_len=540389 450469 00000011..000100010000000011000100010000000001..0000000000001100000000..0000..0000..0000000000000001
qpac010_tig00000175_len=540389 451231 0000000000000000000000000000000000000000010000000000000000000001000001110001000000..0000000000000100
qpac010_tig00000175_len=540389 451441 000000111100110011000000001101110011000001001100000000000000110101..11110001110000000000000000001111
qpac010_tig00000175_len=540389 451560 0000000000000000000000000000000000000000010000000000000000000001000011010001000000000000000000000100
qpac010_tig00000175_len=540389 452026 0000001111001100010000000011011100110000010011000000000000000101010001110001110000000000000000001101
qpac010_tig00000175_len=540389 453181 00000011010011000100000000..0001001100000000110000000000000011000100000000000100000000..000000000011
qpac010_tig00000175_len=540389 453413 00000011110001001100000000010111001100000000110000000000000001..01..00000000110000000000000000000011
qpac010_tig00000175_len=540389 453611 0000000000000000000000000000000000000011010100000100110001000000000000000100000000000100110000000000
qpac010_tig00000175_len=540389 453684 000000..00000000000000000000000000000000010000000000000000..0011000001..000000000000....000000..0100
qpac010_tig00000175_len=540389 454069 000000..110011001100000000010101001100000000110000010000000011000100..000000010000000000000000..0011
qpac010_tig00000175_len=540389 454143 0000000000000000000000000000000000000000010000000000000000000011000001010001000000000000000000000100
qpac010_tig00000175_len=540389 454242 00000011110011001100..000001011100110000000011000000000000001100010000000000110000000000000000..0011
qpac010_tig00000175_len=540389 455836 0000001111001100110000000011110100110000000011000000000000001100010000000000010000000000000000000011
qpac010_tig00000175_len=540389 455985 0000000000000000000000000000000000000000010000000000000000000011000011....01000000000000000000000100
qpac010_tig00000175_len=540389 456030 00000011..00010011000000001101110011000000001100000000000000110000000000..00110000000000000000000011
qpac010_tig00000175_len=540389 456296 000000110100110001000000001101110011000000001100000000000000010001..0000..0011000000000000..00000011
qpac010_tig00000175_len=540389 456511 00000000..000000..00000000......00..00000000..000000000000000001000001010001000000000000000000000100
qpac010_tig00000175_len=540389 457087 0001010000000000..00..0000....0000000001........0000010000000100..00..00000000......01000000..0000..
qpac010_tig00000175_len=540389 457238 0000000111000100..000000..11010100110000000001000000000000000100000000000000010000000000000000000001
qpac010_tig00000175_len=540389 457380 000000010100110001000000000101010011000000000100000000000000..00010000000000010000000000000000000011
qpac010_tig00000175_len=540389 457420 00000001010011001100..000001011100110000000001000000000000001100010000000000110000000000000000000001
qpac010_tig00000175_len=540389 457699 0000000000000000..0000000000000000000000010000000000000000000001000001010001000000000000000000001100
qpac010_tig00000175_len=540389 457757 000000..00000000000000000000000000000000010000000000000000000001000001010001000000000000000000000100
qpac010_tig00000175_len=540389 457970 000000011100110011000000001111110011000000001100000000000000110001000000..00110000000000000000000011
qpac010_tig00000175_len=540389 458006 00000011110011001100000000110111001100..00001100000000000000110001000000..00110000000000000000000011
qpac010_tig00000175_len=540389 458240 0000000111001100110000000011010100110000000011000000000000001100010000000000110000000000000000000011
qpac010_tig00000175_len=540389 458289 0000001111001100110000000011011100110000000011000000000000..1100010000000000110000000000000000000001
qpac010_tig00000175_len=540389 458290 0000001111001100110000000011011100110000000011000000000000..1100010000000000110000000000000000000001
qpac010_tig00000175_len=540389 458451 0100000000110011000011010100000000000000000000000011001100000000010000000000000011010001000000110000
qpac010_tig00000175_len=540389 458470 0000001101001100110000000001010100110000000011000000000000001100010000000000110000000000000000000011
qpac010_tig00000175_len=540389 458748 0000000111001100110000000011011100110000000011000000000000001100010000..0000110000000000000000000001
qpac010_tig00000175_len=540389 459281 0000001111000100110000000011010100110000000011000000..0000001100010000000000110000000000000000000011
qpac010_tig00000175_len=540389 459303 0000000111000100010000000001010100110000000011000000000000000100000000000000010000000000000000000011
qpac010_tig00000175_len=540389 459633 0000..01010011..110000000001010100110000000011000000000000001100010000000000110000000000000000000001
qpac010_tig00000175_len=540389 460533 000000........00..00000000010101000100..00000100..00000000..01..0100....0000..0000000000000000..0001
qpac010_tig00000175_len=540389 460751 000000..010001000100000000010001000100000000..000000000000000000000000000000..0000000000000000000011
qpac010_tig00000175_len=540389 461007 000000010100..0001000000000101010001000000000100..000000..0001000100..0000001100000000000000000000..
qpac010_tig00000175_len=540389 462922 000000110100..00..00000000010101000100001100010000000000..00011101001111001101000000000000110000....
qpac010_tig00000175_len=540389 462966 011100000011..01..00010101000000000000000000000000110001000000000100000000..000011000001000000010000
qpac010_tig00000175_len=540389 463292 0000000100000000..00..00....010000..000000..01000000000000000000010000..0000..00000000000000..000001
qpac010_tig00000175_len=540389 464066 00000001..0001....00000000......000100..0000010000..0000000001..00..000000000100000000..000000..0001
qpac010_tig00000175_len=540389 464158 000000010100010001000000000100..0001000000..010000..00000000010001..00000000..00000000..000000000001
qpac010_tig00000175_len=540389 464901 0000001101001100010000000001....000100000000010000000000000001..000000000000010000000000000000000001
qpac010_tig00000175_len=540389 467720 0000000000000000000000000000000000000000010000000000000000000011000001010001000000000000000000001100
qpac010_tig00000175_len=540389 469109 0000000000000000..0000000000000000000000010000000000000000000011000001010001000000000000000000000100
qpac010_tig00000175_len=540389 469495 1111011111111111110011111111011100110000000011000011001100001100110001000000110011010011000000110011
qpac010_tig00000175_len=540389 470398 0000000111001100110000000001001100110000000011000000000000000100010000000000110000000000000000000011
qpac010_tig00000175_len=540389 470500 00000011110011001100000000010111001100000000110000000000000001..010000000000110000000000000000000011
qpac010_tig00000175_len=540389 470519 0000001111001100110000000001011100110000000011000000000000001100010000000000010000000000000000000011
qpac010_tig00000175_len=540389 470520 0000001111001100110000000001011100110000000011000000000000001100010000000000010000000000000000000011
qpac010_tig00000175_len=540389 470531 00..001111001100010000000001011100110000000011000000000000001100010000000000110000000000000000000011
qpac010_tig00000175_len=540389 470790 00000000000000..000000000000000000000011011100001100010011000000000000000100000000000100110000000000
qpac010_tig00000175_len=540389 471194 0000001111001100110000000011011100110000000011000000000000001100010000000000110000000000000000000001
qpac010_tig00000175_len=540389 471195 0000001111001100110000000011011100110000000011000000000000001100010000000000110000000000000000000001
qpac010_tig00000175_len=540389 471556 000000111100110011000000001101010011000000001100000000000000110001000000000011..00000000000000000011
qpac010_tig00000175_len=540389 471671 111111000011..110011111111000000110011110111001111111111111100000111..00111100..11111111110011110000
qpac010_tig00000175_len=540389 471877 00000011110011010100..000011011100110000000011000000000000001100010000000000010000000000000000000011
qpac010_tig00000175_len=540389 472128 00000011110001001100000000..001100..0000000011000000000000..0101..000101000101000000..00000000000111
qpac010_tig00000175_len=540389 472370 00..00010100110011000000000101110001..00000011..0000000000000100010000000000110000000000000000000001
qpac010_tig00000175_len=540389 472447 ....00..010011......0000..0100110001..000000110000000000..000100010000..0000010000000000000000..00..
qpac010_tig00000175_len=540389 472860 00000000000000..00000000000001000000000001000000000000000000000100......00010000000000000011..000100
qpac010_tig00000175_len=540389 474004 0000000000000000000000000000000000000000000000000000000000000001000011010001000000000000000100000100
qpac010_tig00000175_len=540389 474005 0000000000000000000000000000000000000000000000000000000000000001000011010001000000000000000100000100
qpac010_tig00000175_len=540389 477468 0000001101000000010000000000000000000000000000000000000000..0000010000000000110000000000000000000000
qpac010_tig00000175_len=540389 478393 00000100000000000001000000..000000000000000000000000000000000000001100000000000000010000000011000000
qpac010_tig00000175_len=540389 478690 0000000111001100010000000001010100110000000011000000000000001100010000000000110000000000000000000001
qpac010_tig00000175_len=540389 479219 0000001111000100010000000001011100110000000011000000000000001100010000000000110000000000000000000011
qpac010_tig00000175_len=540389 479385 00000011110011001100000000..010100110000000011000000000000000100..0000000000010000000000000000000001
qpac010_tig00000175_len=540389 479435 11111100001100110011111111..000111001111111100111111111111..0000111100001101011111111111110011110101
qpac010_tig00000175_len=540389 480137 00..000000000000000000000000000000000000000000000101000000010000000001010000000000000000000000010000
qpac010_tig00000175_len=540389 480187 0000000000000000000000000000000000000000010000000000000000000001000001010001000000000000000000000100
qpac010_tig00000175_len=540389 480205 0000000000000000000000000000000000000000000000000101000000000000000001010000000000000000000000010000
qpac010_tig00000175_len=540389 480493 000000011100110011000000001111110011..00010011000000000000000101010011110001110000000000001100001111
qpac010_tig00000175_len=540389 481586 000000000000000000000000000001000000000001000000000000000000000100000111000000000000..00000100000100
qpac010_tig00000175_len=540389 481699 000000..01001100..0000000011010100110000000011000000000000000100..0000000000110000000000000000000001
qpac010_tig00000175_len=540389 481954 0000000111001100110000000001010100110000000011000000000000001100010000000000110000000000000000000011
qpac010_tig00000175_len=540389 483216 0000000000000000000000000000000000000000010000000000000000000001000001010001000000000000000100000100
qpac010_tig00000175_len=540389 483475 00000000000000000000000000000100000000000100000000000000000000..000011110011000000000000001100000100
qpac010_tig00000175_len=540389 484049 0000001111001100110000000001011100110000000011000000000000001100000000000000110000000000000000000011
qpac010_tig00000175_len=540389 484104 000000010100000011000000000000000000..00000000000000000000000000010000000000110000000000000000000000
qpac010_tig00000175_len=540389 484293 010000000011000100001111110000000100000000000000001100110000000011000000..00000001010011000000110000
qpac010_tig00000175_len=540389 484313 00000001110001001100000000110111001100000000110000000000000011000000000000..110000..0000000000000011
qpac010_tig00000175_len=540389 484318 11111100001100110011111111000000110011110101001111111111111100001111000111..001111..1111110011110000
qpac010_tig00000175_len=540389 485053 1111110000110011001111111100010011001111011100111111111111110000111101001101001111111111110011110000
qpac010_tig00000175_len=540389 485181 1111111111111111111111111111111111111111011111111111111111111101111101001101111111111111110111110011
qpac010_tig00000175_len=540389 485540 0000001101000100110000000011011100110000000011000000000000000100010000000000110000000000000000000011
qpac010_tig00000175_len=540389 485870 0000001101001100010000000011011100110000000011000000000000001100010000000100110000000000000000000111
qpac010_tig00000175_len=540389 486028 0000001101001100110000000011010100110000000011000000000000001100010000000000110000000000000000000011
qpac010_tig00000175_len=540389 486106 00000011..00010011000000001111110011000001011100000000000000111101001101010111..00000000001100001111
qpac010_tig00000175_len=540389 486123 000000010100110001000000001111010011000000001100000000000000010001000000010011..00000000000000000011
qpac010_tig00000175_len=540389 486291 0000000111001100110000000011011100110000010011000000000000001100010000000000110000000000000000000011
qpac010_tig00000175_len=540389 486314 1111111111111111111111111111011111111111011111111111111111111101111100001101111111111111110011110011
qpac010_tig00000175_len=540389 486819 00000011110011000100000000..011100110000000011000000000000001100010000000000110000..0000000000000011
qpac010_tig00000175_len=540389 487505 00000001110001..110000000001010100110000000001000000000000001100010000000000110000..0000000000000011
qpac010_tig00000175_len=540389 487740 000000..01..0100010000000011010100110000000001000000000000001100010000..000001000000..00000000000001
qpac010_tig00000175_len=540389 488346 00000001..001100010000..0011010100010000000011..00000000000001..00..00....00010000....00..0000..0001
qpac010_tig00000175_len=540389 488886 000000010100..00110000000001000100110000000011000000000000001100010000000000110000000000000000000001
qpac010_tig00000175_len=540389 488962 0000000111001100010000000001010100010000000011000000000000000100010000000000010000000000000000000001
qpac010_tig00000175_len=540389 489455 0000001111001100110000000001000100110000000011000000000000001100110000000000010000000000000000000011
qpac010_tig00000175_len=540389 489585 00000011110011001100000000010111001100000000110000000000000011000100000000001100000000000000000000..
qpac010_tig00000175_len=540389 489629 00000011110011001100000000..0011001100000000110000..000000001100010000000000110000000000000000000001
qpac010_tig00000175_len=540389 489883 0000..0000000000000000000000000000000000010000000000000000000001000001110001000000000000000000..0100
qpac010_tig00000175_len=540389 490040 000000110100110001000000000100010011000000001100000000000000110001000000000011000000000000010000..01
qpac010_tig00000175_len=540389 490079 000000000000000000000000000001000000000001000000000000000000001100000101000100000000000000010000..00
qpac010_tig00000175_len=540389 491032 0000001111001100110000000011111100110000010011000000000000001111010011110001110000..0000001100001111
qpac010_tig00000175_len=540389 491052 0000001111001100110000000001011100110000000011000000000000001100010000000000110000..0000000000000001
qpac010_tig00000175_len=540389 492586 0000000000000000000000000000000000000000000000000000000000000001000011010001000000000000000000001100
qpac010_tig00000175_len=540389 492647 0000000111001100010000000001011100110000000011000000000000001100010000000000110000000000000000000011
qpac010_tig00000175_len=540389 492703 00000011110011000100000000110111..11000000001100000000000000..0000000000000011000000000000000000..11
qpac010_tig00000175_len=540389 492731 00000001010011001100000000110111..11000000001100000000000000010000000000..0011000000000000000000..11
qpac010_tig00000175_len=540389 492877 00000011..00110001000000000101....01000000001100000000000000..00010000000000110000000000000000000001
qpac010_tig00000175_len=540389 493075 0000001111001100110000000011001100110000000011000000000000000100010000000000110000000000000000000011
qpac010_tig00000175_len=540389 493565 0000001111001100010000000011111100110000010011000000000000001111010011110001110000000000001100..1111
qpac010_tig00000175_len=540389 493787 0000000101001100..000000001111110011000001000100000000000000111101..11..0001110000..0000001100001111
qpac010_tig00000175_len=540389 493857 0000000101000000010000000011011100110000000011000000000000001100010000..0000110000000000000000000001
qpac010_tig00000175_len=540389 494118 00000011110011001100000000110111001100000000110000000000000011..010000000000010000000000000000000011
qpac010_tig00000175_len=540389 494313 000000111100010011..00000001001100110000000011000000000000001100..0000..0000110000000000000000000011
qpac010_tig00000175_len=540389 494473 00000000000000000000000000000000000000000100000000000000000000010000010100010000000000..00..00000100
qpac010_tig00000175_len=540389 494632 000000110101010011000000000101110011000000001100..0000000000110011..0000..000100000000..000000000011
qpac010_tig00000175_len=540389 495127 00000011..000100..00..0000010111001100000000110000000000000011000100..0000..11000000....0000..000011
qpac010_tig00000175_len=540389 495807 00000001..000100110000000001010100110000000001000000000000001100000000000000110000000000000000000001
qpac010_tig00000175_len=540389 496191 00000011110011001100000000111111001100000100110000..000000001111000011110001110000000000001100000111
qpac010_tig00000175_len=540389 496210 0000001101000100010000000001011100010000000011000000000000000100000000000000110000000000000000000001
qpac010_tig00000175_len=540389 497233 00000100..000000....0000000000..00..000001110000000000000000..11000111110001..00000100000000010001..
qpac010_tig00000175_len=540389 497694 000000111100110001000000..0100010001000000001100..0000000000010001010000..00....0000..00000000000001
qpac010_tig00000175_len=540389 498237 0000000001000100010000000011011100110000000001000000000000000100010000000000..0000..0000000000000011
qpac010_tig00000175_len=540389 498599 00000001010001....0000000001001100110000000011000000000000000100010000000000010000000000000000000011
qpac010_tig00000175_len=540389 498703 0000000101001100010000000011011100110000000011000000000000001100010000000000010000..0000000000000001
qpac010_tig00000175_len=540389 499275 0000001111001100110000000011011100110000010011000000000000000101010011110001110000000000001100001111
qpac010_tig00000175_len=540389 501335 0000001111001100010000000011010100110000000011000000000000000100010000000000110000000000000000000011
qpac010_tig00000175_len=540389 501555 0000001111000100110000..00010111001100000000110000000000..000100000000000000110000000000000000000011
qpac010_tig00000175_len=540389 501843 00000011110001001100000000..011100110000000011000000000000001100010000000000110000000000000000..0011
qpac010_tig00000175_len=540389 502824 0000..01110011001100000000010101000100000000110000000000000011000100000000001100000000..000000010011
qpac010_tig00000175_len=540389 502827 0000..01110011001100000000010101000100000000110000000000000011000100000000001100000000..000000000011
qpac010_tig00000175_len=540389 503191 010000..110011000100000000....1100110000010011000000000000001111110001..0001110000000000011100001101
qpac010_tig00000175_len=540389 503508 000000..1100110011000000001101110011000000001100000000000000010001000000000011000000..00000000000011
qpac010_tig00000175_len=540389 504051 0000000101000100110000000000000100110000000011000000..0000001100010000000000110000000000000000000011
qpac010_tig00000175_len=540389 505613 0000000111001100010000000011111100110000010011000000000000001101010011010001110000000000001100001111
qpac010_tig00000175_len=540389 506254 ..1111000011001100111111110100001100111101110011111111111111000001..01001111001111111111110011110001
qpac010_tig00000175_len=540389 506777 0000001111..11001100000000010111001100000000110000000000000001..010000000000110000000000000000000011
qpac010_tig00000175_len=540389 506946 0000001111001100110000000011010100110000000011000000000000001100..0000..00001100....00..000000000011
qpac010_tig00000175_len=540389 506958 0000001111001100010000000011010100110000000011000000000000001100..0000..00001100..0000..000000000011
qpac010_tig00000175_len=540389 507007 0000001111001100110000000001011100110000000011000000000000001100..0000..0000010000000000000000000011
qpac010_tig00000175_len=540389 507674 000000000000000000000000000000000000000001000000000000000000001100000111000100000000..00000100000100
qpac010_tig00000175_len=540389 508478 1111110000110011001111111100000111001111011100111111111111110000..110000110100..11111111110011110000
qpac010_tig00000175_len=540389 508501 00000000000000000000000000000000000000000100000000000000000000010000010100010000..000000000000001100
qpac010_tig00000175_len=540389 509033 111111111111111111111111111111..111111110101111111..111111111101111101011101111111111111110011110011
qpac010_tig00000175_len=540389 509342 0000001101001100110000000011010100110000000011000000000000001100010000000000110000000000000000000001
qpac010_tig00000175_len=540389 509592 ..11..11..111111......0111111111111111110111..111111..1111111101..1101001101..1111111111110011110011
qpac010_tig00000175_len=540389 509908 00000000000000000000000000000000000000000100000000..00000000..0100..1101....000000000000000000000100
qpac010_tig00000175_len=540389 510734 ....0011110001....00..00..01..010001........11..0000..000001..0000..00000000010000..00..0000000000..
qpac010_tig00000175_len=540389 511728 00000001010011000100000000010111001100000000110000000000000011000100000000..11000000000000000000..11
qpac010_tig00000175_len=540389 511760 00000000000000000000000000000000000000000101000000..000000000001000001110001000000000000000000000100
qpac010_tig00000175_len=540389 511903 000000110100..00110000000011..1100110000010011000000000000..110101..11110001110000000000..0000001111
qpac010_tig00000175_len=540389 514040 00000011110011..110000000011011100110000000011000000000000000100010000000000010000000000000001000011
qpac010_tig00000175_len=540389 514850 0000000101001100110000000001011100110000000011000000000000001100010000000000110000..0000000000000011
qpac010_tig00000175_len=540389 517238 00..00000000000000000000....0000..00000001000000..00000000000001..000101000100..00000000000000000100
qpac010_tig00000175_len=540389 519874 00000001110011000100000000010111001100000000110000000000000011000100000000001100000000..0000000000..
qpac010_tig00000175_len=540389 520034 0000001111001100010000000001011100110000000011000000000000001100..00000000001100000000000000000000..
qpac010_tig00000175_len=540389 520213 0000000000..0000000000000000000000000000010000000000000000000001000001010001000000000000000000000100
qpac010_tig00000175_len=540389 520252 00000001110011000100000000010111001100000000110000..000000001100010000000000110000000000000000000011
qpac010_tig00000175_len=540389 520258 00000001110011000100000000010111001100000000110000..000000001100010000000000110000000000000000000011
qpac010_tig00000175_len=540389 520329 00000011110011000100000000110001001100000000110000000000000011..010000000000110000000000000000000001
qpac010_tig00000175_len=540389 520603 000000..110001..010000000011..110011000000001100000000000000110001000000....110000000000000000..0001
qpac010_tig00000175_len=540389 521194 000000..01000100..0000000001011100010000000011000000000000001100010000000000010000000000000000000011
qpac010_tig00000175_len=540389 521330 0000000101000100010000000001010100110000000011000000000000001100000000000000110000000000000000000011
qpac010_tig00000175_len=540389 521343 0000000101001100010000000001011100110000000011000000000000001100010000000000110000000000000000000011
qpac010_tig00000175_len=540389 521431 0000001111000100110000000011011100110000000001000000000000001100110000000000110000000000000000000011
qpac010_tig00000175_len=540389 521577 00000011010001000100000000010101001100000000..000000000000000100000000000000..0000000000000000000011
qpac010_tig00000175_len=540389 522355 1111110000110011001111111100000011001111011100111111111111110000011100001101001111111111110011110000
qpac010_tig00000175_len=540389 522356 1111110000110011001111111100000011001111011100111111111111110000011100001101001111111111110011110000
qpac010_tig00000175_len=540389 523796 00000001110001001100000000110111001100000000010000000000000001..010000000000110000000000000000000011
qpac010_tig00000175_len=540389 523992 1111111111111111111111111111011111111111111111111111111111111101..11..011101111111111111110111110011
qpac010_tig00000175_len=540389 524540 00..001101001100110000000001001100110000000011000000000000000100..00000000001100..000000000000000011
qpac010_tig00000175_len=540389 524934 0000000001000000000000000000000000110000000001000000000000000100000000000000000000000000000000000001
qpac010_tig00000175_len=540389 527047 0000001111000100..0000000011011100110000000001000000000000000100010000000000110000000000000000000001
qpac010_tig00000175_len=540389 527439 000011000000000000010000000000000000111101110001010011001100000000110000110000110001..00110011000000
qpac010_tig00000175_len=540389 528728 0000001111001100010000000011011100110000000011000000000000001100..0000000000110000000000000001000001
qpac010_tig00000175_len=540389 529479 0000001111001100010000000011011100110000000011000000000000001100..0000000000110000000000000000..0011
qpac010_tig00000175_len=540389 529670 00000001110011000100000000010111001100000000110000000000000011000100..000000010000000000000000000011
qpac010_tig00000175_len=540389 529677 0000000111001100010000000001011100110000000011000000000000001100010000000000010000000000000000000011
qpac010_tig00000175_len=540389 530095 0000001111000100010000000011011100110000000011000000000000001100010000000000110000000000000000000011
qpac010_tig00000175_len=540389 530719 1111111111111111111111111111011111111111011111111111111111111101111101011101111111111111110111110011
qpac010_tig00000175_len=540389 531120 0000001101001100110000000011011100110000000001000000000000000100010000000000110000..0000000000000011
qpac010_tig00000175_len=540389 531496 0000001101001100010000000001011100110000000011000000000000..01000100000000001100000000..000000000011
qpac010_tig00000175_len=540389 532538 0000..11010011000100000000110101001100000000110000000000000011000000000000001100000000000000000000..
qpac010_tig00000175_len=540389 532802 0000001111001100010000000001010100110000000011000000000000001100010000000000110000000000000000..0011
qpac010_tig00000175_len=540389 532817 0000000000000000000000000000000000000000010000000000000000000001000011110001000000000000000000..0100
qpac010_tig00000175_len=540389 532903 0000..00000000..000000000000..00000000000100000000000000000000010000110100..000000000000000000000100
qpac010_tig00000175_len=540389 532944 0000..01010001..010000000001..01..1100000000010000000000..00010000000000....01000000000000000000..01
qpac010_tig00000175_len=540389 533100 0000001111001100110000000001010100010000000011..0000000000000100010000....0011000000..00..0000000001
qpac010_tig00000175_len=540389 533148 0000000111001100010000000011110100110000000011..00000000..00010001..00000000110000000000000000..0001
qpac010_tig00000175_len=540389 533442 000000..010011001100000000110111001100000000110000000000000001..01....00000011000000..00000000..0001
qpac010_tig00000175_len=540389 533566 0000..0101000100110000000001111100110000000011000000000000..0100..0000..000011000000..0000..000000..
qpac010_tig00000175_len=540389 533594 000000010100010011000000000111010011000000001100000000..00..0100000000..000001000000000000..00000001
qpac010_tig00000175_len=540389 533601 000000010100010011000000000111010011000000001100000000..00..0100000000..000011000000000000..00000001
qpac010_tig00000175_len=540389 534021 00000001010001000100000000..0111..1100000000010000000000..0001000100000000000100000000000000000000..
qpac010_tig00000175_len=540389 534138 000000011100110011000000001101110011000000001100000000..0000....010000000000110000000000000000000001
qpac010_tig00000175_len=540389 534267 0000001111000100010000000011110100110000000001000000000000..1100010000000000010000000000000000000011
qpac010_tig00000175_len=540389 534486 0000000101001100..0000000001000100110000000011000000000000001100..000000..00010000000000000000000011
qpac010_tig00000175_len=540389 534520 0000000000000000..000000..000100..00000001000000000000000000001100001111..00000000000000000000001100
qpac010_tig00000175_len=540389 534639 00000011110011000100000000..001100010000..00110000..000000..01000100000000..11..0000000000000000..11
qpac010_tig00000175_len=540389 534764 0000000101000100..000000000101010001000000000100....0000..000100..000000..00010000000000000000000001
qpac010_tig00000175_len=540389 534933 00000001..0011000100000000010111001100000000110000..0000..0011000000..00..0001000000..00000000000011
qpac010_tig00000175_len=540389 534949 00000001010011000100000000010111001100000000110000..0000000001000000..00..000100......00000000000011
qpac010_tig00000175_len=540389 535298 0000001101001100..0000000011011100110000000001000000000000001100000000000000110000000000000000000001
qpac010_tig00000175_len=540389 535656 0000..1101001100110000000001011100110000000011000000000000000100010000000000110000000000000000..0011
qpac010_tig00000175_len=540389 536191 00000011110111001100000000..011100110000000011000000000000000100010000000000110000000000000000000001
qpac010_tig00000175_len=540389 536404 000000011100110011000000000101010011000000001100000000000000110011..0001000001..00000000000000000011
qpac010_tig00000175_len=540389 536550 0000000000000000000000000000010000000000010000000000000000000001000011010001000000000000000000000100
qpac010_tig00000175_len=540389 536700 0000001101001100110000000001011100110000000011000000000000..1100010000010000010000000000000000000011
qpac010_tig00000175_len=540389 537060 0000001111000100110000000001011100110000010011000000000000000111010011110001010000000000000000001111
qpac010_tig00000175_len=540389 537624 000000111100110001..00000011110100110000010011000000000000001101000011110001110000000000000000001111
qpac010_tig00000175_len=540389 537697 0000001111001100010000000011110100110000010011000000000000..1111000001010001110000000000000000000111
qpac010_tig00000175_len=540389 537928 000000111100110011..000000..111100110000010011000000000000..111100..111100011100..00..00000000001111
qpac010_tig00000175_len=540389 537935 000000111100110011..00000001110100110000010011000000000000..111100..1101000111000000..00000000001111
qpac010_tig00000175_len=540389 537979 0000001111001100110000000001110100110000010011000000..0000..1111000011110001110000000000000000001111
qpac010_tig00000175_len=540389 537989 0000001111001100110000000001110100110000010011000000..0000..1111000011110001110000000000000000001111
qpac010_tig00000175_len=540389 538752 0000000111000100110000000001111100010000010011000000000000001101010011110001010000000000000000001111
qpac010_tig00000175_len=540389 539908 0000000101001100010000..00010011000100000000110000000000000011110100110100010100000000..000000000111
qpac010_tig00000175_len=540389 539984 00..0001....1100110000..00010011..0100000100110000..0000000001110100..010001..00000000000000..001111
qpac010_tig00000175_len=540389 540077 00000001..00010001000000..01010100010000010011000000000000000101010001..0001....0000....000000000111
qpac010_tig00005444_len=60711 14347 ..........0101....................01..01......0000..010000..........00..0100........................
qpac010_tig00005444_len=60711 20273 00010000000000..00000000000001000000000000110011..00010111000000000000111101000000001100000000000100
qpac010_tig00005444_len=60711 20560 000100....0000..00000000000000000000000000010001000011010100..0000..00011100..000000..000000000001..
qpac010_tig00005444_len=60711 32700 00..00....000100..00000000......00..00....0001000000..0000......00000100..00..000000..00......0000..
qpac010_tig00005444_len=60711 33320 00000000000000000000000000000100000000000011000100000100010000..00......01....0000000100000000000100
qpac010_tig00005444_len=60711 33328 00..0000000000000000000000000100000000000011000100000100010000000000....01....0000000100000000000100
qpac010_tig00005444_len=60711 33656 0000..1101000100110000000001010100000000000011..0000000000..0000010000000000110000000000000000000011
qpac010_tig00005444_len=60711 33683 0001000001000000000000000000010000110000110100..0000110011..1111000011011101000000001100000000....00
qpac010_tig00005444_len=60711 33805 0001000001000000000000000000000000110000111100110000110011001101000001111100000000001100000000001100
qpac010_tig00005444_len=60711 34327 0001001111001100110000000011011100010000111111000000110011111111010011..110111000000110000000000..11
qpac010_tig00005444_len=60711 34403 0000001111001100110000010011111100110000010011000000000000111111010001000001110000000000000000000111
qpac010_tig00005444_len=60711 34452 0001000000000000000000000000000000000000011100000000010001000000000000111100000000001100000000000100
qpac010_tig00005444_len=60711 34501 0000000000000000..0100000000000000000100000000000000000000000000000000000000000111000000000011000000
qpac010_tig00005444_len=60711 34621 00010011..001100110000000011111100110000111111000000110011111111010011110101110000001100000000001111
qpac010_tig00005444_len=60711 34656 0001001101001100110000000011111100110000111111000000110011111111010001110101110000001100000000001111
qpac010_tig00005444_len=60711 34690 000100110100110011000000001111110011000011111111000011001111111101000101..01010000001100000000001111
qpac010_tig00005444_len=60711 35200 ..110011110011001100000000..111100110000111111110000110011111111010011111111110000001100000000001111
qpac010_tig00005444_len=60711 35442 000100000000000000000000000000..000000000111000000000100110000..00000001010000000000010000..00000000
qpac010_tig00005444_len=60711 35602 0001000000000000000000000000000000000000011100000000110011000000000000110100000000000100000000000000
qpac010_tig00005444_len=60711 36725 000000110100010001000000001101010011000001001100000000000001..01010001000001010000000000000000..0111
qpac010_tig00005444_len=60711 36841 00..0001010001000100000000..0101001100000100..0000000000....01..01000100....01000000000000........01
qpac010_tig00005444_len=60711 37142 0000....11000100..00000000..0101001100000100..000000000000..01010100..00..00....01000000000000..0101
qpac010_tig00005444_len=60711 37167 0011000111000100..00000000..1101001100001101..110000110011..01110000......0001..01001100000000000101
qpac010_tig00005444_len=60711 37589 0000001111001100010000000011001100110000010011000000000000111101010011000000110000000000000000000111
qpac010_tig00005444_len=60711 37829 000000110100110011000000001111110011000001001100000000000011111101001100000111000000000000000000..11
qpac010_tig00005444_len=60711 38614 0000000111001100110000000011011100110000010011000000000000111101010011000001110000000000000000000111
qpac010_tig00005444_len=60711 38684 0000000000000000000100000000000000000000000000000000000000000000000000000000000111000000000011000000
qpac010_tig00005444_len=60711 39023 ..0000..00000000000000000000..000000000001110000..00110011000000000000111100000000000100000000000100
qpac010_tig00005444_len=60711 39181 00000000..0000000000000000..000000000000000000000011001100000000000000000000000000000001000000010000
qpac010_tig00005444_len=60711 39477 000000..0100..00..00000000..01..00010000........00000100..0101..0100..........000000..0000000000..01
qpac010_tig00005444_len=60711 52474 ..11......01..........01..........11......11..11............11....01......1111........01..........11
qpac010_tig00005445_len=129041 17550 ....11..11................11..11....11..11....1111..01....11..11....11..0001....11..01..01..........
qpac010_tig00005445_len=129041 17551 ....11..11................11..11....11..11....1111..11....11..11....11..0101....11..01..01..........
qpac010_tig00005445_len=129041 17656 ....00..11................11..01....00..11..01..00..00....010111....01..000001..00..00..00..........
qpac010_tig00005445_len=129041 17946 ..0000..1100........000000011101..0100000000010000..000000..01..00..0100..0001..00000000....00......
qpac010_tig00005445_len=129041 18008 ..110000000000..0000000000000000..0000111101..000000010001..00..00..0001010100..00001100010000..0100
qpac010_tig00005445_len=129041 18215 ..01010000010001..01010101..00..01000000000000..1111000100....000001000000..00..00..000100..00....00
qpac010_tig00005445_len=129041 18662 00010000..000000000000000000000000000001010100..000001000100000000000011..00000000000100010000000100
qpac010_tig00005445_len=129041 18701 0001000000000000000000000000000000000001010000000000..000100000000000001..00000000000100010000000100
qpac010_tig00005445_len=129041 18749 000000010100..001100..00001101010011000011..110000000000..11111101000100..00010000000000....00..0111
qpac010_tig00005445_len=129041 18754 011101000011..010011..11110000000100000000..000011110011..00000001110000..00000000110001....00..0000
qpac010_tig00005445_len=129041 19467 0000000000000000000000000000000000000001000000000000000001..0000000000000101010000000000000000000000
qpac010_tig00005445_len=129041 19568 11..1111111111111101111111110111111100111111110111111111111111..111111111101110000111111111100111111
qpac010_tig00005445_len=129041 19788 000000000000000000000000000000000000000001010000000001000100000000000011010100000000..00000000000000
qpac010_tig00005445_len=129041 19802 111111000011001100011111110000001100001101110000111111111100000000110011110100010011111111110011..00
qpac010_tig00005445_len=129041 19857 0000000000000000000000000000000000000011010100000000110001000000000000011101000000001100010000000000
qpac010_tig00005445_len=129041 20275 000000000000000000000000000000000000001101110000010011001100000000..00011101000000000100110000000100
qpac010_tig00005445_len=129041 20366 0101110000110011000111110100000011000000000000001101001100000000001100000000000000110011001100010000
qpac010_tig00005445_len=129041 20627 0001000000000000000000000000000000000011011100000000110001000000000000111101000000001100110000000100
qpac010_tig00005445_len=129041 21285 0001000000000000000000000000000000000000011100110000110011000000000000110101000000000100000000000100
qpac010_tig00005445_len=129041 21423 11111100000100010001111111000000110000000000..001101001100..000001..00..0000000000..00110011..110000
qpac010_tig00005445_len=129041 21718 0000000000000000..0100000000..0000000000000000000000000000000000000000000000000111000000000001000000
qpac010_tig00005445_len=129041 22635 1101..000011..11..0101111100000001000000000000000011000100000000010000000000000000010001000000010000
qpac010_tig00005445_len=129041 24059 1111111111111111111111111111001111111101111111001111111111111111111111111101111111111111011111111111
qpac010_tig00005445_len=129041 24167 000000110100110011000000..01011100110000010011000000000000111111000011000000110000000000000000000101
qpac010_tig00005445_len=129041 24376 1111110001110011001111111100000011001100011100001111111111000000011100111111001111111111001111110000
qpac010_tig00005445_len=129041 24519 0000001111001100110000000001..010011000001001100000000000001110101..11000000010000000000000000001111
qpac010_tig00005445_len=129041 25268 0001001111001100110100010011111100111111111111110000110011111111010011111111111111001100110011001111
qpac010_tig00005445_len=129041 25521 1111111111111111111111111111011111111100111111011111111111111111111111111101111111111111001111111111
qpac010_tig00005445_len=129041 25779 000100000000..0000010000000000..00001100011100000000110001000000000000111101001111001100000011000100
qpac010_tig00005445_len=129041 26423 1111110000110011001111111100000011001100011100001111111111000000111100111101001111111111001111110000
qpac010_tig00005445_len=129041 26715 000000111100110011000000001111110011001101001111000000000001111101..11000001110000000000010000000111
qpac010_tig00005445_len=129041 26723 111111000011001100111111110000001100110001110000111111111100000001..00111101001111111111001111110100
qpac010_tig00005445_len=129041 26822 000000011100000000000000000000010011000001001100000000000011111101..01000000110000000000000000000111
qpac010_tig00005445_len=129041 27194 0000001111001100010000000011011100110000010011000000000000111111010011000000010000000000000000000111
qpac010_tig00005445_len=129041 28335 1111110100110111..111111110101..1100..1101110001....111111..01..01..011111......11111111111111110101
qpac010_tig00005445_len=129041 31864 00000011010001000100000000010101001100000100110000000000000111110100..00000001000000..00000000000101
qpac010_tig00005445_len=129041 31883 11111111111111111101111111..011111110111111111001111111111111111111111..110111010111..11111100111111
qpac010_tig00005445_len=129041 32063 0000000111000100..000000000111..00110000000011000000000000110101000001..00000100000000..000000000111
qpac010_tig00005445_len=129041 32269 0000000000000000000000..00..00..00..010100000001000000000000000000..00000000000101000000010001..0000
qpac010_tig00005445_len=129041 33256 000000111100010001000000..010111001100000100110000000001000111..000001000000..00..000000000000000001
qpac010_tig00005445_len=129041 33348 111111111111111111011111....111111110011..111100111111111111111111111111111111000011..11111100111111
qpac010_tig00005445_len=129041 34007 ..11111111..111111011111111101111111001111..110111111111....1111..1111..11001100001111..1111001111..
qpac010_tig00005445_len=129041 34379 111111000011001100..11111100010011000000001100001111111111000000111100111101000000111111001100110100
qpac010_tig00005445_len=129041 34418 0000000111001100110000000001..11001100000100110000000000000111110000110000001100000000000000..000101
qpac010_tig00005445_len=129041 35356 ......00..11..1100011111..01010111......0111010011..1111......00......11....01....11111111..01....01
qpac010_tig00005445_len=129041 35596 0000..110100010001..00..000101010001000000000100000000000001....010001..00000100..000000000000000011
qpac010_tig00005445_len=129041 35976 1111111111111111110111..1111..1111110011111111011111111111..11..111111111101110000111111111100..1111
qpac010_tig00005445_len=129041 35980 0000001101000100010000..0001..0100110000110011000000000000..11..010001000000010000000000000000..0011
qpac010_tig00005445_len=129041 36041 ..000011010011000100000000010101001100000100110000000000001111010100010000....0000000000000000000011
qpac010_tig00005445_len=129041 36189 0000001111..11..1100000000110111001100000100110000..000000011111010011000000110000000000000000000011
qpac010_tig00005445_len=129041 37228 0001000000000000000000000000..0000000000011100000000110001000000..0000011101000000001100000000000000
qpac010_tig00005445_len=129041 37433 00000011110011001100000000010111001100000100..000000000000011101010011000100010000000000000000..0111
qpac010_tig00005445_len=129041 37578 00000011110011000100000000010111001100001100110000000000001101110100110000..110000000000000000000111
qpac010_tig00005445_len=129041 37822 000000111100110011000000000101110011000001001100000000000001110100..01000000110000000000000000000111
qpac010_tig00005445_len=129041 38262 1100110000110011000101110000000011000000000000000011001100000000010000..00000000000100110000..0100..
qpac010_tig00005445_len=129041 38420 0000001111000100110000000011011100010000010011000000000000110111010011000000110000000000000000..0011
qpac010_tig00005445_len=129041 38487 00000011110001000100..000011001100110000010011000000000000011101010001000000110000000000000000000011
qpac010_tig00005445_len=129041 38582 000000..11000100110000000001..11..110000010011..00000000010111..010001000000..0000..00000000....0101
qpac010_tig00005445_len=129041 38933 00000011110001000100000000....11000100000100010000000000000111110100..000000010000000000000000000001
qpac010_tig00005445_len=129041 38975 0000000111..0100..00000000....0100..0000010001..0000000000011101..00..0000000100000000....000000..01
qpac010_tig00005445_len=129041 39117 111111..001101110001..1111010000110000000111000011111111110000..111100111111000000111111001101110100
qpac010_tig00005445_len=129041 39305 1101110100110011000111111100..0001..00000000..00111100110000..000111000000..000000010011..1100010000
qpac010_tig00005445_len=129041 39698 000000110100010011000000001101010001000001001100000000000001..01000001..0000010000010000000000000001
qpac010_tig00005445_len=129041 39776 110101000011..1100010111110000001100000000000000111100110000..00011100000000000000110011001100010000
qpac010_tig00005445_len=129041 39978 000000....000000..00000000..00000000..0000010000000011001100..000000....0100..00..000100..00..0000..
qpac010_tig00005445_len=129041 40278 000000..01000100..0000000001011100110000010001000000000000..01010100110000001100000000..000000000011
qpac010_tig00005445_len=129041 40537 11111101011101..11011111110001..11000011011100001111111111000100111101111101010001111111111100110101
qpac010_tig00005445_len=129041 40757 1101010000110011001111111100000011000000000000001111001100000000011100000000000000010011..010011..00
qpac010_tig00005445_len=129041 40798 00000000000000000000000000000100000011000000001100000000000000..000000..0001000111..0000..000100..00
qpac010_tig00005445_len=129041 41000 000000010100..00010000000001..01..000000010001000000000000010100000000000000..0000000000000000000101
qpac010_tig00005445_len=129041 41667 1111110100110111000011011100000011000011011100011111111101000000111100111101000000111111111100110001
qpac010_tig00005445_len=129041 41768 01011100000100110001110111000000..0000000111000011110111110000000111000111..000000010101011100110100
qpac010_tig00005445_len=129041 42287 000000..000000000001..000000010000000100000000010000000000000000000000000001000111000000000001000000
qpac010_tig00005445_len=129041 42367 1101110000110001000111111100000001000000011100001111111101000000001100111101000000..1111001100110000
qpac010_tig00005445_len=129041 42513 00000011110011001101000000111111001100000100110000000000001111110100110000001100000000000000..001111
qpac010_tig00005445_len=129041 42618 00000001010001..0100..0000110111001100000100110000000000001111..010011000000010000..0000000000000111
qpac010_tig00005445_len=129041 42669 000000000000000000..00000000010000000100000000110000000000000000000000000001000111000000000011000000
qpac010_tig00005445_len=129041 42857 00000000000000000000000000000100000001000000000100000000000000000000..00000100010100..00000001000000
qpac010_tig00005445_len=129041 42990 1111110000110111000011111100000011000011011100001111111111000000111101111111000000..1111111100110101
qpac010_tig00005445_len=129041 42996 0000001111001100010000000011011100110000010011000000000000011111000001000000110000..0000000000000101
qpac010_tig00005445_len=129041 43158 00000000000000000000..000000000000000000010100000000010001000000000000010100000000000100000000..0000
qpac010_tig00005445_len=129041 43173 0000001111001100110000..0011011100110000010011000000000000110101010011000000010000000001000000..0111
qpac010_tig00005445_len=129041 43290 0000000000..000000000000000001..000001000000000000000000000000..0000..00000000010100000000..01000000
qpac010_tig00005445_len=129041 43494 0001000000000000..00..000000000000000000011100000000110001000000..0000010101000000000100000000000100
qpac010_tig00005445_len=129041 43543 11111100001100010000..011100000011000000011100000111111111000000..1100110101..000001..11..1100010000
qpac010_tig00005445_len=129041 43771 0000..110100110001....0000111101..11..00010011000000..00..011111..00..00000011..0000..00010000001111
qpac010_tig00005445_len=129041 44157 11010100001100010001110101000000..000000000000..01110011....000000110000000000000001000100110001..00
qpac010_tig00005445_len=129041 44509 0000000000000000000000000000000000000000011100000000110001..0000000000..0101000000..0100000000000000
qpac010_tig00005445_len=129041 44794 00000000000000....00..0000000100..0001000000001100000000......0000..000000010001010000000000010000..
qpac010_tig00005445_len=129041 44795 00000000000000....00..0000000100..0001000000001100000000......0000..000000010001010000000000010000..
qpac010_tig00005445_len=129041 45000 0000000000000000..00..0000..0000000000..010100000000010001..0000000000..01010000..0001..0000000000..
qpac010_tig00005445_len=129041 45240 00000011010011..01..00000011..01..11000001001100..0000..00....01..0001..000011..00000000000000..0111
qpac010_tig00005445_len=129041 45879 0000000101001100010000000011001100110100010011000000000000011101010011000000010000000000000000000111
qpac010_tig00005445_len=129041 46006 0000001111001100010100000011111100111100010011110000000000111111010011000000110111000000000011000111
qpac010_tig00005445_len=129041 46344 00000001110011000100000000110111001100000100110000000000000111..0100010000..110000000000000000001111
qpac010_tig00005445_len=129041 46508 000000....001100..11000000111111001111110100111100000000001111..010011000001111111000000110011000111
qpac010_tig00005445_len=129041 46684 00000011110011001100000000110101001100000101110000..0000000101010000010000001100..000000000000000111
qpac010_tig00005445_len=129041 46774 000100000000000000000000..00000000000000010100000000110011000000000000111100000000000100000000000000
qpac010_tig00005445_len=129041 46775 000000111100110011010000..11111100111111010011110000000000111111000011000001011111000000010011001111
qpac010_tig00005445_len=129041 46827 000000000000000000010000..00010000001100000000110000000000000000000000000000001111000000000011000000
qpac010_tig00005445_len=129041 46837 000000000000000000010000..00010000001100000000110000000000000000000000000000001111000000000011000000
qpac010_tig00005445_len=129041 46898 0000000111001100110100000011111100111111010011110000000000111111010011000001111111000000010011000111
qpac010_tig00005445_len=129041 47400 00000011010001000100000000110011001100000100110000000000000101..01..01000000110000000000000000000111
qpac010_tig00005445_len=129041 47407 00000000010000000000000000000000001100000100000000000000000001..00....000000000000000000000000000100
qpac010_tig00005445_len=129041 47413 00000011010011000101000000111111001111110100111100000000001111..0100..010000111111000000110011000111
qpac010_tig00005445_len=129041 47418 00000011..0001000100000000110011001100000100110000000000001101..0100..000000010000000000000000000111
qpac010_tig00005445_len=129041 47504 0000001101000100010000000011011100110000010011000000000000111101..0001..0000..0000000000000000000111
qpac010_tig00005445_len=129041 47530 0000..1111001100110100000011111100111100010011110000000000111111000011..0001..1111000000000011001111
qpac010_tig00005445_len=129041 47614 000000111100110011..00000011111100111111010011110000000000111101010011000001110111000000..0011000111
qpac010_tig00005445_len=129041 47617 000000111100110011..00000011111100110000010011000000000000111101010011000000110000000000..0000000111
qpac010_tig00005445_len=129041 47647 00010000000000..00..0000000000000000000001110000000011000100..00000000010100000000000100..000000..00
qpac010_tig00005445_len=129041 47709 000000111100110001..0000001101010011000001001100..00000000111111010001000000110000..00....0000..0111
qpac010_tig00005445_len=129041 47861 00000001010001000100..000011010100110000010011..00000000001101110100010000000100000000000000..000011
qpac010_tig00005445_len=129041 47976 00000000010000..00000000000000..0001000001000000000000000000010100000000..00000000000000..0000000100
qpac010_tig00005445_len=129041 47977 0000000001..00..00000000000000..0001000001000000000000000000010100000000..00000000000000..0000000100
qpac010_tig00005445_len=129041 48004 00010111........11010101001111..01111111111111110101110011111111110111..1111....11011100110011..1111
qpac010_tig00005445_len=129041 48241 ....00..010000..........00..0101000100000100..0000..0000..0101..0100..00....01......00000000..00..01
qpac010_tig00005445_len=129041 48309 1111....00..01..01....1111..01..11..01110011010111111111..0100..0111..11................1111..110101
qpac010_tig00005445_len=129041 48404 ..00....00......01....0000..00..000100..0000............0001010100....0000..........0000000000....01
qpac010_tig00005445_len=129041 48851 0000....00....00......0000..0100..0101..0000........0000..00....00............0101......00....00....
qpac010_tig00005445_len=129041 55000 ..000001..0011......000000010111000100..01..01..0000000000..........01000000..........000000..000001
qpac010_tig00005445_len=129041 55008 00000001..0011......0000..010111000100..01..01..0000000000....01....01000000........00000000..000001
qpac010_tig00005445_len=129041 55199 0000001111..0100..000000001101010011000001001111..000000000101....00....0000010000......00..00000101
qpac010_tig00005445_len=129041 55346 00....010000..00..000000......000001000001........00000000....00......0000..........0000..00....00..
qpac010_tig00005445_len=129041 56184 ..01............0100..00....01..0001....01......00001100..........00......0101........00..00..00..01
qpac010_tig00005445_len=129041 64774 00..0000..00........0000....0000..00....01110000..0001000100000000000001010100....001100..00....11..
qpac010_tig00005445_len=129041 64782 00..0001..00........0000....0101..11....00000100..0000000001110101001100000001....000000..00..0000..
qpac010_tig00005445_len=129041 64834 00..0001............0000..01......11....01001100..00000000011101000011....0001....000000......0001..
qpac010_tig00005445_len=129041 65159 ......01..00........00..........00..........01......0000....01......01..00..........00..........01..
qpac010_tig00005445_len=129041 65691 00000001010001..1100..0000..11110011....00001100000000000001111111..110000..01....000000..00..000001
qpac010_tig00005445_len=129041 66993 ....0001..............00..........01..........00000000......01....00..0000..01......................
qpac010_tig00005445_len=129041 92534 00............00......000001..0100......01..11000000..00............1101............01....00..00....
qpac010_tig00005445_len=129041 92643 ........110111..11..00..0011..1100..........1101....1101............1111..1111......11....01........
qpac010_tig00005445_len=129041 92695 ........110111..11..00..0111..1101..........11......11................11..1111............01........
qpac010_tig00005445_len=129041 92711 ........11..11..01..00..0001..0100..................00................00..00..............00........
qpac010_tig00005445_len=129041 94050 ....00........0001000000..01............01....00..0011..01......000001............00..00..00..001101
qpac010_tig00005445_len=129041 94447 00000011..00..00010000000001....0011....010101000000110011110101....010101..11....001101..0001001101
qpac010_tig00005445_len=129041 94848 000000....00..00..0000..00......00......00....00....010001......00....0000........000100......0000..
qpac010_tig00005445_len=129041 104597 0000001111001100110101000011111100111111111111000000110011111111000011111111111111001100110011001111
qpac010_tig00005445_len=129041 104716 1100010000110011000111010000000011000000000000000011001100000000010000000000000000..0011000000010000
qpac010_tig00005445_len=129041 104829 00000000000000000001000000000100000011010000000000000000000000000000000000..001111000000110001000000
qpac010_tig00005445_len=129041 105429 0001001111001100110100010011111100111111111111000100110111..1111..0011111111111111001100110011011111
qpac010_tig00005445_len=129041 105827 000000....00000000010000000001..00001111000000000000000000..0000000000000001001111000000..0001000000
qpac010_tig00005445_len=129041 106548 0000001101001100110000000011011100110000010011000000000000011101010011000000010000000000000000000001
qpac010_tig00005445_len=129041 106575 0000000000000000000100000000010000001111000000000000000000000000000000000000001101000000010011000000
qpac010_tig00005445_len=129041 106969 0001001111001100110100000011111100111111111111000000110011111111010011111111111111001100110011001111
qpac010_tig00005445_len=129041 106972 0001001111001100110100000011111100111111111111000000110011111111010011111111111111001100110011001111
qpac010_tig00005445_len=129041 107734 000000111100110011000000001101110011000001001100000000000011110101..11000000110000000000000000000111
qpac010_tig00005445_len=129041 107816 0000000111000100110000000001011100110000010011000000000000111101010011000000110000..0000000000001111
qpac010_tig00005445_len=129041 108311 00000011010001001100000000011111001100000100010000000000000111110000..000000110000000000000000000111
qpac010_tig00005445_len=129041 108475 0001000000000000000100000000..0000001111011100000000110011000000000000110111000111001100110001000000
qpac010_tig00005445_len=129041 108501 0001001111001100110100000011111100111111111111000001110011111111010011111111111111001100110011011111
qpac010_tig00005445_len=129041 108728 0000000000..0000000100000000010000000111000000000000000000000000000000000001001111000000010011000000
qpac010_tig00005445_len=129041 108864 0000001101001100110000000011000100110000010011000000000000011111010011000000010000000000000000..0111
qpac010_tig00005445_len=129041 109007 00..000000000000000100000000010000001111000000000000000000000000000000000001000111000000110011000000
qpac010_tig00005445_len=129041 109694 000100..00000000000000000000000000000000011100000000110001000000000000011111000000000100000000000100
qpac010_tig00005445_len=129041 110760 0000000101001100010000000001011100110000010011000000000000110111010011000000110000000000000000001111
qpac010_tig00005445_len=129041 110905 0000001111001100..0000000011011100110000010011000000000000111111010001000000010000000000000000000111
qpac010_tig00005445_len=129041 111731 0000000000000000000000000000000000000000011100000000110001000000000000011100000000001100000000000100
qpac010_tig00005445_len=129041 113450 00000011010011001100000000110111001100000100110000000000..111111010011000000110000000000000000000111
qpac010_tig00005445_len=129041 113817 0100001111001100110000000001011100110000010011000000000000111111000011000000110000000000000000000111
qpac010_tig00005445_len=129041 113837 00010000000000000000000000000000000000000111000000000100110000000000001111010000000001..000000000100
qpac010_tig00005445_len=129041 113908 0100001101000100110000000001011100110000010101000000000000010111000011000000110000000000000000000101
qpac010_tig00005445_len=129041 113925 0001001101001100110000000001011100110000111111000000110011011111000011111111110000001100000000001111
qpac010_tig00005445_len=129041 114082 01000001110001000100000000..0101..110000010011000000000000111101..0011000000110000000000000000000011
qpac010_tig00005445_len=129041 114374 00010000000000000000000000000000..0000000101000000000100110000000000000101..000000..1100000000000000
qpac010_tig00005445_len=129041 114579 ..01......00..00..000000....00......00000111..000000110001........00....01....0000..010000000000....
qpac010_tig00005445_len=129041 114979 ..........00........................00..01..........1100....................00..00..11..000000..01..
qpac010_tig00005764_len=450333 11392 00....000000....................000100......0000..000000......01....01............................01
qpac010_tig00005764_len=450333 11503 00000001..00..00..00000000..010100..00....000100..000000....01......01........00............01......
qpac010_tig00005764_len=450333 11985 000000010100010001000000001101..001100001100010000000000000011010100..11..01110000000000000000000101
qpac010_tig00005764_len=450333 12275 000000110100010011000000000101010011000001001100000000..0000..11010001010001110000..0000000000001101
qpac010_tig00005764_len=450333 13853 ..0000..0100..00..00..0000....010001000001000100000000000000..01..0001..00....0000000000..00..00....
qpac010_tig00005764_len=450333 13856 ..0000..0100..00..00..0000....010001000001000100000000000000..01..0001..00....0000000000..00..00..01
qpac010_tig00005764_len=450333 14073 ......01110001000100000000..0101..01..00..0001000000000000000101..00..01..00....0000..000000....01..
qpac010_tig00005764_len=450333 14457 00000011110001000100000000....0100110000000011000000000000..........11....01010000000000000000000101
qpac010_tig00005764_len=450333 14462 0000001111000100010000000001..0100110000000011000000000000....01..0011....01010000000000000000000101
qpac010_tig00005764_len=450333 14789 0000000111001100..0000000001001100110000010011000000000000000101000011010001110000010000000000000111
qpac010_tig00005764_len=450333 14838 0000001111001100..000000000100110011000000001100000000000000010001..1101..00110000010000000000000011
qpac010_tig00005764_len=450333 15021 000000111100110011000000001100010001000001001100000000000000..01010001110001010000000000000000..1111
qpac010_tig00005764_len=450333 15235 00000011110011..110000000001010100110000010011000000000000001111010011..0001010000000000000000001111
qpac010_tig00005764_len=450333 15316 00000011110011001100000000110111..11000001001100..0000000000111101001101..01110000000000..0000001111
qpac010_tig00005764_len=450333 15532 00000011110011..01..00000001011100110000010011000000000000001111010011110011010000..0000000000001111
qpac010_tig00005764_len=450333 15770 000000111100110011000000000101110011000001001100000000000000011101001111000101000000000000000000..01
qpac010_tig00005764_len=450333 15833 0000001111001100110000000001011100110000010011000000000000000101010011110001110000000000000000001101
qpac010_tig00005764_len=450333 15918 0000001111001100110100000011011100110000010011000000000000000111010011110101010100000000000000001111
qpac010_tig00005764_len=450333 16078 000000011100110011000000000100110011000001001100000000000000010101001111..01110000000000000000001101
qpac010_tig00005764_len=450333 16387 00000011010011..010000000011..1100110000010011000000000000000101010011010000010000000000000000001111
qpac010_tig00005764_len=450333 16428 0000000101001100110000000011..1100110000010011000000000000000101010011..00..010000000000000000001111
qpac010_tig00005764_len=450333 16710 0000001111001100110000000011011100110000010011000000000000001111000011..0001110000000000000000001101
qpac010_tig00005764_len=450333 16717 0000001111001100110000000011111100110000010011000000000000001111000011..0001110000000000000000001101
qpac010_tig00005764_len=450333 17446 0000001111001100110000000011110100110000010011000000000000000111000011110001110000000000000000001111
qpac010_tig00005764_len=450333 17609 0000001101001100110000000001011100110000010011000000000000000111..0011110001110000000000000000000111
qpac010_tig00005764_len=450333 17740 0000001111000100....000000010111001100001100110000000000..0001010000..110001110000000000000000000101
qpac010_tig00005764_len=450333 17802 0000000111000100010000000001000100110000010011000000000000000111..001101..01110000..0001000000000111
qpac010_tig00005764_len=450333 17820 0000000111000100010000000001001100110000010011000000000000001101..001111..01010000..0000000000001111
qpac010_tig00005764_len=450333 18023 0000001111001100110000000011011100010000010011000000000000000101010011..0001110000000000000000001111
qpac010_tig00005764_len=450333 18147 00000011110011001100000000..011100110000010111000000000000000101010011110001110000000000000000001111
qpac010_tig00005764_len=450333 18571 0000001111000100110000000011111100010000000111000000000000001111110011010001110000000000000000001111
qpac010_tig00005764_len=450333 18923 000000110100010001000000000101110001000001001100000000000000111101..11..0001010000000000000000001111
qpac010_tig00005764_len=450333 19112 000000111100..00110000000011111100110000010011000000000000001111110011110001110000000000000000001111
qpac010_tig00005764_len=450333 19308 0000..01110001001100000000010111000100000100..000000000000000111010011..000001000000..000000000011..
qpac010_tig00005764_len=450333 19375 00000001110001001100000000010101000100000100110000000000000001110100011100..010000000000000000001101
qpac010_tig00005764_len=450333 19624 00000011110001000100000000010111001100000100110000000000..001101..0001110001110000000000000000001111
qpac010_tig00005764_len=450333 19653 0000001111000100110000000011011100110000010011000000000000001101..0001110000110000000000000000001111
qpac010_tig00005764_len=450333 19744 00000011110011001100000000110111001100000100110000000000000011110100111100111100..000000000000001101
qpac010_tig00005764_len=450333 19822 0000000000000000000000000000000000000011011100000100010001000000..0000000100000000001100110000000000
qpac010_tig00005764_len=450333 19850 00000001110011001100000000110111001100000100110000000000000011110000010100..110000000000000000001111
qpac010_tig00005764_len=450333 20132 000000111100110011000000000111110011000001001100000000000000111101001111..00110000000000000000000101
qpac010_tig00005764_len=450333 20203 0100001111001100110000000011011100110000010011000000000000001111010011110000110000000000000000001111
qpac010_tig00005764_len=450333 20267 0000110000000000001100000000000000001111011100111100110001000000..1100001101001100011100010011000000
qpac010_tig00005764_len=450333 20443 0000001111001100010000000011011100110000010011000000000000001111010011110001110000000000000000000111
qpac010_tig00005764_len=450333 27264 00000001010001001100000000110111..110000010001000000000000000111010001110001110000000000000000001111
qpac010_tig00005764_len=450333 28571 000000111100..00010000000001001100110000010011000000000000001111110011110001110000000000000000000111
qpac010_tig00005764_len=450333 30601 0000001111001100110000000011111100110000010011000000000100001111010011110001110000000000000000001101
qpac010_tig00005764_len=450333 31521 000000000000000000000000000000000000000001000000000000000000000100..01110001000000000000000000001100
qpac010_tig00005764_len=450333 33035 0000001111001100010000000011011100110000010011000000000000001111010011110001110000000000000000001111
qpac010_tig00005764_len=450333 33103 0000001111001100110000000011001100110000010011000000000000001111010011110001110000000000000000001111
qpac010_tig00005764_len=450333 33138 00000001010001001100000000110100000000000000000000000000000000..010000000000010000000000000000000000
qpac010_tig00005764_len=450333 33258 000000000100000000000000000000000011000000001100000000000000010000000000000000000000000000..00000001
qpac010_tig00005764_len=450333 33674 00000001..001100110000000001011100110000010001000000000000000101010011..0001110000000000000000000101
qpac010_tig00005764_len=450333 33783 00000001010011..0100000000111111001100000100110000000000000001010100..110001110000000000000000001111
qpac010_tig00005764_len=450333 33921 0000001111000100110000000011011100110000010011000000000000001101010011010001110000000000000000000101
qpac010_tig00005764_len=450333 34843 0000001111000100110000000011000100110000000001000000000000..1100010000000000110000000000000000..0011
qpac010_tig00005764_len=450333 35722 000000000000000000000000000000..00000000010000000000000000000001000011010001000000000000000000001100
qpac010_tig00005764_len=450333 36955 00000000000000000000000000000000000000000100..00..00000000..00..00..11..0001000000000000000000000100
qpac010_tig00005764_len=450333 38113 000000111100110011000000001100110011..00010011000000000000001111010011110011110000000000000000001111
qpac010_tig00005764_len=450333 38925 00000000..0000000000000000000000..0000000100000000..000000000001000001010001000000..0000000000000100
qpac010_tig00005764_len=450333 40827 000000..0100110011000000001101110011000000000100..0000000000110011000000000011..00000000000000000011
qpac010_tig00005764_len=450333 41609 000000000000000000..0000000000000000001101010000110001000100000000000000..00000000001100..0000000000
qpac010_tig00005764_len=450333 45268 00000011110001..110000000011111100110000010011000000000000001111010011110001110000000100000000000101
qpac010_tig00005764_len=450333 45306 00000000000000..000000000000000000000000010000000000000000000001000011010001000000000000000000000100
qpac010_tig00005764_len=450333 45530 0000001111000100110000000011011100110000000011000000000000000100010000000000110000000000000000000001
qpac010_tig00005764_len=450333 45532 0000001111000100110000000011011100110000000011000000000000000100010000000000110000000000000000000001
qpac010_tig00005764_len=450333 45712 00000011110011001100000000010111001100000000110000000000000011000100000000001100000000..000000000011
qpac010_tig00005764_len=450333 46461 0000000000000000000000000000000000000011011100....0000000100000000......0100000000..0100010000000000
qpac010_tig00005764_len=450333 48806 00000000000000000000000000..000000000000000000000000000000000001000111010001000000000000000000000100
qpac010_tig00005764_len=450333 48883 00000000000000000000000000..00..00000000000000000000000000000001000011010001000000000000000000000100
qpac010_tig00005764_len=450333 49153 0000000000000000000000000000000000000000010000000000000000000001000001010000000000000000000000000100
qpac010_tig00005764_len=450333 49469 0000000000000000000000000000000000000000010000000000000000000001000001010001000000000000000000001100
qpac010_tig00005764_len=450333 49507 0000000111001100110000000011111100110000010011000000000000000111010011110001110000000000000000001111
qpac010_tig00005764_len=450333 49926 0000000111001100110000000001011100110001000011000000000000001100010000000000110000000000000000000001
qpac010_tig00005764_len=450333 50017 0000000111001100110000000001111100110001010011000000000000001111010011110001110000000000000000001101
qpac010_tig00005764_len=450333 51416 0000000000000000000000000000000000000000010000000000000000..0011000001010001000000000000000000000100
qpac010_tig00005764_len=450333 51482 0000000000000000000000000000000000000000010000000000000000000001000001110001000000000000000000000100
qpac010_tig00005764_len=450333 53772 0000001101001100010000000001011100010000010001000000..00000011110000..110000..000000000000000000..01
qpac010_tig00005764_len=450333 54084 000000000000000000000000000000000000000001000000000000000000..0100000111000100000000000000000000..00
qpac010_tig00005764_len=450333 54260 000000....0001000100000000....01001100000100110000000000000011010100010100..010000000000000000001101
qpac010_tig00005764_len=450333 55000 00000011110001001100..000001010100110000000011000000000000001100010000000000110000000000000000000011
qpac010_tig00005764_len=450333 55386 0000001101000100110000000001010000000000000000000000000000000000010000000000110000000000000000000000
qpac010_tig00005764_len=450333 55464 0000000101000100110000000011010000000000000000000000000000000000010000000000110000000000000000000000
qpac010_tig00005764_len=450333 56475 0000000101000100..00..000001........00000000....00000000..0000..010000....0001000000..0000..00......
qpac010_tig00005764_len=450333 56531 000000....0001000100..000001..00..000000000000..00000000000000000100..00..0001000000..00000000..0000
qpac010_tig00005764_len=450333 56540 000000....000100010000000001..00..000000000000..00000000000000000100..00..0001000000..00000000000000
qpac010_tig00005764_len=450333 57741 000000110100010001..00000001010100000000000000000000000000000000010000000000010000000000000000000000
qpac010_tig00005764_len=450333 58335 00000001010011001100000000010101000000000000000000000000000100..010000000000110000..0000..0000000000
qpac010_tig00005764_len=450333 58385 0000001101001100110000000001010100000000000000....0000000000..00010000000000010000000000000000000000
qpac010_tig00005764_len=450333 60926 000000..01000100110000000001011100000000000000000000000000010000010000000000110000000000000000000000
qpac010_tig00005764_len=450333 61745 0000001101001100110000000011110000000000000000000000000000010000010000000000110000000000000000000000
qpac010_tig00005764_len=450333 63083 00000000010000..00000000000000000011000000000100000000000000010000..00000000000000000000000000000001
qpac010_tig00005764_len=450333 63109 00000001010011001100000000..01010000000000000000000000000001000000..00000000010000000000000000000000
qpac010_tig00005764_len=450333 63253 0000..01110011000100000000110101000000000000000000000000....000001000000000011000000..00000000000000
qpac010_tig00005764_len=450333 63263 0000..01010011000100000000110101000000000000000000000000....000001000000000011000000..00000000000000
qpac010_tig00005764_len=450333 63413 0000000101000100010000000001000100000000000000000000000000000000010000......010000..0000000000..0000
qpac010_tig00005764_len=450333 63695 00..00..01000100010000..0001010100000000000000000000000000..0000010000....000100000000..000000..0000
qpac010_tig00005764_len=450333 64609 0000001101001100110000000001110000000000000000000000..0000110000000000000000110000000000000000000000
qpac010_tig00005764_len=450333 64648 0000000101000100110000000001010000000000000000000000..0000010000000000000000010000000000000000000000
qpac010_tig00005764_len=450333 64659 0000000101000100110000000011110000000000000000000000..0000010000010000000000010000000000000000000000
qpac010_tig00005764_len=450333 65193 00000011000011..11000000000101010000000000000000..000000000000..010000000000110000000000000000000000
qpac010_tig00005764_len=450333 65209 00000011000011..01000000000111010000000000000000..000000000100..000000000000110000..0000000000000000
qpac010_tig00005764_len=450333 65403 00000000010001..010000..00..010000..00000000..0000000000..0000000000000000000100....00..0000..0000..
qpac010_tig00005764_len=450333 65968 00....0100000100010000000001..0100000000000000..00..000000..000001000000..00010000..00....00..00....
qpac010_tig00005764_len=450333 66098 000000010100010001000000000101010000000000000000000000000000000000..000000000100000000000000000000..
qpac010_tig00005764_len=450333 66461 000000..00....00..00..00000101000000000000000000000000000001000000..000000..0100000000..000000..00..
qpac010_tig00005764_len=450333 66921 000000..0100..0001000000000101..0000000000000000000000000001000000000000000001000000000000000000..00
qpac010_tig00005764_len=450333 67276 000000110100..0001..000000..010100000000000000000000000000000000010000000000010000000000..0000..0000
qpac010_tig00005764_len=450333 67285 000000110100..00010000000001010100000000000000000000000000000000010000000000010000000000000000..0000
qpac010_tig00005764_len=450333 67413 000000..00000100010000000001010100000000000000000000000000010000000000000000010000000000000000000000
qpac010_tig00005764_len=450333 67552 0000....0000010011..00000001010100000000000000000000000000..00..000000000000010000..0000000000000000
qpac010_tig00005764_len=450333 67689 000000010100110001000000000111010000000000000000000000000001000001..00000000010000000000000000000000
qpac010_tig00005764_len=450333 67714 00000011010011000100000000011101000000000000000000..00000001000000..00000000010000000000000000000000
qpac010_tig00005764_len=450333 68749 00000001010011..0000..000001..000000000000000000000000000000000001..000000..010000000000000000000000
qpac010_tig00005764_len=450333 68850 00000000010000000000000000000001001100000100110000000000000011010000111100..000000000000000000001111
qpac010_tig00005764_len=450333 69087 ..000001010001000100000000..1100000000000000000000000000000100..000000..0000010000000000000000000000
qpac010_tig00005764_len=450333 69667 000000010100..00010000000001110100000000000000000000000000010000010000000000010000000000000000000000
qpac010_tig00005764_len=450333 70338 0000000101001100010000000001010100000000000000000000000000000000010000000000110000000000000000000000
qpac010_tig00005764_len=450333 70354 0000001101001100110000000001010100000000000000000000000000000000010000000000110000000000000000000000
qpac010_tig00005764_len=450333 71161 010000000001000100000111..000000000000000000000000010000000000000100000000000000110100..000000110000
qpac010_tig00005764_len=450333 71575 0000000001000000000000000000000100010000010011000000000000000111000011110001000000000000000000001111
qpac010_tig00005764_len=450333 71576 0000001111001100010000000011011100010000010011000000000000000111010011110001110000000000000000001111
qpac010_tig00005764_len=450333 72376 0000000001001100000000000000000100110000110011000000000000..1111000011110001000000000000000000001111
qpac010_tig00005764_len=450333 72595 00000011110011001100000000111111001100..010011000000000000001111..0011110000110000000000000000001111
qpac010_tig00005764_len=450333 72829 1100110001111111001111111100000111111111111111110011111111111111011111111111001111111111110011111111
qpac010_tig00005764_len=450333 73084 000000010100000001000000..01010000000000000000000000000000000000000000000000110000000000000000000000
qpac010_tig00005764_len=450333 73931 000000111100..001100000000110111001100111111110000000100111111..010011011101110000001100110000001101
qpac010_tig00005764_len=450333 74905 0000000001001100000000000000000100110011111111000000010001111111000011111101000000001100110000001111
qpac010_tig00005764_len=450333 75729 0000000100000000..00000000010101000000000000000000000000000000000100000000000100000000..000000000000
qpac010_tig00005764_len=450333 76104 0000000001..01000000000000..0001..0100010101110000000100..11....0000....01......00000100..0000000101
qpac010_tig00005764_len=450333 76394 0000......00..0001..000000..00......00....01..0000..000001........00......01......000100....00..01..
qpac010_tig00005764_len=450333 76646 00000000..0001....00000000000001....000000..01000000000000000101......01......0000..00000000..0001..
qpac010_tig00005764_len=450333 76715 00..0000..00..00..00000000000000..0000..010100..00000100010100..................00..01..010000000000
qpac010_tig00005764_len=450333 76776 00..00..0100..00..000000000101010000....0000000000000000000000..0100......00010000000000000000000000
qpac010_tig00005764_len=450333 77706 0000000101000000010000000000000000000000000000000000000000000000010000000000110000000000000000000000
qpac010_tig00005764_len=450333 78111 0000000101000000110000000001010100000000000000000000000000..0000010000000000110000000000000000000000
qpac010_tig00005764_len=450333 78661 000000110100000011000000000111..000000000000000000000000000000000100000000000100000000..000100000000
qpac010_tig00005764_len=450333 79292 00000000..0000..000000000000000000000001010100110000010001010000..0000001100000000001100010000000000
qpac010_tig00005764_len=450333 79332 11001111011100111111111111..010011001111011100110011111111..0000..1100001100111101111111110011110000
qpac010_tig00005764_len=450333 79655 0000001111001100110000000011011100110000010011000000000000001111010011110001110000000000000000000111
qpac010_tig00005764_len=450333 81133 00..000000000000000000000000000000000001001100110000010011110000000000001100000000000100110000000000
qpac010_tig00005764_len=450333 81245 0000000000000000000000000000000000000011111100110000010001110000000000000100000000000100110000000000
qpac010_tig00005764_len=450333 81316 0000000000000000000000000000000000000011011100110000010011010000000000000100000000000100010000000000
qpac010_tig00005764_len=450333 81343 0000000000000000000000000000000000000011011100110000010011010000000000000100000000001100010000000000
qpac010_tig00005764_len=450333 82838 01001100..110011000101111100000011..110000000000001101110000000001..00..00..001111110011000001010000
qpac010_tig00005764_len=450333 84639 00000001010000000100000000000000000000000000000000000000000000..000000000000110000000000000000000000
qpac010_tig00005764_len=450333 84846 110011000011000100111111110000001101..00000000000011011100000000011100000000..1101110011000011110000
qpac010_tig00005764_len=450333 85966 11..110000110011001111111100000011011100000000000011011100000000011100000000000111110011000011110000
qpac010_tig00005764_len=450333 86344 0000000001000100000000000000000100010000010011000000000000000111000001010001000000000000000000001101
qpac010_tig00005764_len=450333 87357 1100110000110011001101111100000011001100000000000011011100000000011100000000001111110011000011110000
qpac010_tig00005764_len=450333 88381 1100110000110011001111111100000011001100000000000011000100000000011100000000001111110011000011110000
qpac010_tig00005764_len=450333 88408 1100110000110011001101111100000011001100000000000011000100000000011100000000001111110011000011110000
qpac010_tig00005764_len=450333 88562 110011000011001100111111110000001100110000000000001101110000000001110000000000111111..11000011010000
qpac010_tig00005764_len=450333 90577 1100010000110011001111111100000011001100000000..0011011100000000011100..000000111111000100001111..00
qpac010_tig00005764_len=450333 90961 1100110000110011001101111100000011001100000000000011001100000000001100000000001111110011000011110000
qpac010_tig00005764_len=450333 92017 1100110000110011001111111100010011001111011100110011111111110100011100001100011111..1111110011110000
qpac010_tig00005764_len=450333 92445 00000000000000000000000000..000000000011011100110000010011010000000000001100..0000000100110000000000
qpac010_tig00005764_len=450333 93492 1100110000110011001111111100000011001111111100110011111111110000011101001101001111111111110011110000
qpac010_tig00005764_len=450333 94619 00..000000000000....000000..00..00000001010100110000010001..000000..00......0000..000100010000000000
qpac010_tig00005764_len=450333 94977 000000111100110011000000001101110011000001001100000000000000111101000111..111100..000000000000..1111
qpac010_tig00005764_len=450333 95085 000000000000..000000000000000000..000011011100110000010001110000000000001100000000000100110000000000
qpac010_tig00005764_len=450333 95913 000000000000..000000000000000000000000110101001100000100..010000000000000100000000001100010000000000
qpac010_tig00005764_len=450333 96148 1100110000110011001111111100000011001100000000000011011100000000011100000000001111110001000011110000
qpac010_tig00005764_len=450333 96514 0000000000000000000000000000..000000001101110000000001001101000000000000110000000000110011000000..00
qpac010_tig00005764_len=450333 98394 0000001111000100010000000011010100110000010011000000000000000111010011110001010000000000000000001111
qpac010_tig00005764_len=450333 98550 1100110000010011001111111100000011001100000000000011011100000000011101000100001111010011000011..0000
qpac010_tig00005764_len=450333 100504 0100110000110011001111111100000011001100000000000011011100000000011100000000000111110011000011110000
qpac010_tig00005764_len=450333 103577 1101111111111111111111111111001111111111111111110111111111111111111111111111111111111111110111111111
qpac010_tig00005764_len=450333 103603 1100010000110011001111111100000001001100000000000011011100000000011100000000001111110011000011010000
qpac010_tig00005764_len=450333 103799 0000000000000000000000000000000000000011011100010000010001..0000000000001100..0000..1100010000..0000
qpac010_tig00005764_len=450333 104064 11011111111111111111111111..011111111111111111110111111111111111..111111..011111111111111101111111..
qpac010_tig00005764_len=450333 104117 1101110000110011001111111100000011001111011100110011111111110100..1100011100001111111111110011110000
qpac010_tig00005764_len=450333 104143 0000000000000000000000000000000000000011011100110000010001010000..0000010100000000001100010000000000
qpac010_tig00005764_len=450333 104144 0000000101000000010000000001010100000000000000000000000000000000..0000000000010000000000000000000000
qpac010_tig00005764_len=450333 104321 00..0000010001000000000000000011000100000100110000000000000001110000011100010000....0000000000001111
qpac010_tig00005764_len=450333 104643 0100..0000110001000011011100000000000000000000000011000000..0000..00000000000000010100..000000000000
qpac010_tig00005764_len=450333 104678 000000000000000000000000000000000000000111110011..00000001..0000000000000100000000001100110000000000
qpac010_tig00005764_len=450333 104851 11001100001100110011....1100000001001100000000000001111100000000001100000000001111110001000011010000
qpac010_tig00005764_len=450333 105062 1100..00001100..001111011100000001001100000000000011010100..0000..010000..00001111010011000011..0000
qpac010_tig00005764_len=450333 105066 0000..00000000..000000000000000000000001010100010000010001..0000..000000..00000000000100110000..0000
qpac010_tig00005764_len=450333 105431 ..0111..1111......11........1111....11......11110111..1111........11..11....01....11......01........
qpac010_tig00005764_len=450333 105659 110011000011001100111111....000011001111011100110011111111110000011100001100001111..1111110011110100
qpac010_tig00005764_len=450333 105681 000000000000000000000000..00000000000011000100010000010011010000000000000100000000..0100110000000000
qpac010_tig00005764_len=450333 108193 1100110000110001000111110100000000000000000000000011000100000000010000000000000111010011000001110000
qpac010_tig00005764_len=450333 108286 0100110000110001000001111100000000000000000000000011001100000000010000000000001111010001000011110000
qpac010_tig00005764_len=450333 108535 110001..00110011000101111100000000000000000000000011001100000000010000000000001101110011000011010000
qpac010_tig00005764_len=450333 109626 00000000010000000001000000000100111111111111111100001100111111110011111111..000000001100110000001111
qpac010_tig00005764_len=450333 109721 00000000000000000001000000..00001100110101110011000011001100000000010000111100000000..00..0000000000
qpac010_tig00005764_len=450333 110738 1100111111111111111111111111111111111111111111110011111111001111111111111111111111111111110011111111
qpac010_tig00005764_len=450333 111468 1100111101110011110111111100000000000000010000000011001100000001010011110000111111110011000011111100
qpac010_tig00005764_len=450333 111663 0000000000000000000000000000000100010000000001010100010001010001010000000101000000000000010000000000
qpac010_tig00005764_len=450333 111671 0000000000000000000000000000000100010000000001010100000000010001010000000101000000000000010000000000
qpac010_tig00005764_len=450333 111683 00000000000000000000000000000000000100000000010001000000010000010000000001010000000000..010000000000
qpac010_tig00005764_len=450333 111691 0000000000000000000000000000000100010000000001010100000000000001010000000101000000000000010000000000
qpac010_tig00005764_len=450333 111719 0000000000000000000000000000000100010000000001000100000000010000010000000001000000000000010000000000
qpac010_tig00005764_len=450333 112566 0000000000000000000100000000010001001111010100000000110011000000001100001101000000001100110000000000
qpac010_tig00005764_len=450333 113166 0000000001000000000000000000000000010000000011010000000000001100000000000000000000000000000000000011
qpac010_tig00005764_len=450333 113210 0000000000000000000100000000010011001111011100000000110011000000001100000101000000001100110000000000
qpac010_tig00005764_len=450333 113601 0000000000000000000100000000010001001111011100000000110001000000001100001100000000001100110000000000
qpac010_tig00005764_len=450333 113775 110111111111111111111111111111..11111111111111110111111111011111111111....11111111111111110011111111
qpac010_tig00005764_len=450333 113778 110001110111001111011111110000....000000000000000011001100000011110011....01111111110011000011110100
qpac010_tig00005764_len=450333 114372 11001100001100010001111111000000..000000000000000011000100000000010000000000000101010001000011110000
qpac010_tig00005764_len=450333 116598 1100111111111111111111111111111111111111111111110111111111111111111111111111111111111111110011111111
qpac010_tig00005764_len=450333 116604 1100111101010011110111111100010011001111111100110001111111000011111111111111111111111111110011111100
qpac010_tig00005764_len=450333 116652 0000011111001100110100000011111100110000010011110100000000001111110011110011111100000000000011001111
qpac010_tig00005764_len=450333 116950 1100111111110111111111111111111111111111111111110011111111011111111111111111111111111111110011111111
qpac010_tig00005764_len=450333 117065 0000111111000100110000000011011100110000010011110000000000001111010011110001111100000000000011001111
qpac010_tig00005764_len=450333 117820 11..110000110000001111001100010011001111001100010011111111000000011100001101001111111111110011110000
qpac010_tig00005764_len=450333 118210 0000000000000000000000000000000000000000010000000000000000000011..0001010001000000000000000000000100
qpac010_tig00005764_len=450333 118728 000000000100110000000000..0101010011000000..11..000000000000010000..000000..0000..0000000000..000011
qpac010_tig00005764_len=450333 118745 110000000011000100111111..0000001100111101..00..001111111100000001..000011010000..0011..110000110000
qpac010_tig00005764_len=450333 118883 00000000010000000000000000000000..110000000001000000000000000100000000000000000000....000000000000..
qpac010_tig00005764_len=450333 118923 11000011011100111101111111010100..00111111110011001111111111001111111111111111001111..11110000111101
qpac010_tig00005764_len=450333 118928 00000000010011000000000000010111..11000000001100000000000000010000000000000000000000..00000000000001
qpac010_tig00005764_len=450333 119093 000000010100000011000000000000000000000000000011000000000001001100001101000101000000..00000000011100
qpac010_tig00005764_len=450333 119490 11001111011101111111111111..010111011111111101110111111111110011111111111111111111..1111110011111100
qpac010_tig00005764_len=450333 119664 00000100000000000001000000..0000..0000000000000000..00000000000000..0000000000110001..000000..000000
qpac010_tig00005764_len=450333 119838 110111..11111111....111111..11111111111111..1111011111111111111111..1111..111111..11....110011..1111
qpac010_tig00005764_len=450333 120702 0000000000000100000000000001011100000000000000000000000000000000000000000000000000000000000000000000
qpac010_tig00005764_len=450333 120730 00000000010011000000000000010111001100000000110000000000000001000000000000..000000000000000000000011
qpac010_tig00005764_len=450333 120759 11001111011100111111111111010100110011111111000100111111111100111111111111..111111111111110011111100
qpac010_tig00005764_len=450333 121138 0000000001000100000000000011011100110000000001000000000000000100000000000000000000000000000000000001
qpac010_tig00005764_len=450333 121402 0000000001000100000000..0001000100010001000001000000000000000100000000000000000000000000000000000001
qpac010_tig00005764_len=450333 121403 0000000001000100000000..0001000100010000000001000000000000000100000000000000000000000000000000000001
qpac010_tig00005764_len=450333 121562 00..00..01000100000000000011010100010000000001000000000000001100000000000000000000000000000000000011
qpac010_tig00005764_len=450333 121590 0000010000000000000000000000000000000000000000000000000000000000000000000000000100010000000011000000
qpac010_tig00005764_len=450333 122693 ..00....00000000000100000000000000000000..00000000000000000000..0000..0000....110000000000..010000..
qpac010_tig00005764_len=450333 122813 00..1100..00..00..0100000000....00..000000000000..00000000000000..00..00..0000010001000000..11000000
qpac010_tig00005764_len=450333 123190 00000000010001000000000000..000100110000000001..000000..00000100000000..00....000000000000..00000001
qpac010_tig00005764_len=450333 124172 0000010000000000000100000000010000000000000000000000000000..0000000000000001001100000000000011000000
qpac010_tig00005764_len=450333 124307 0000000001000100000000000001011100110000000011000000000000001100000000000000000000000000000000000011
qpac010_tig00005764_len=450333 124537 0000000000000000000000000000000000000000010000000000000000000001..0001010001000000000000000000000100
qpac010_tig00005764_len=450333 124638 000001..000001..00000000..0000..00..000000..0000000000000000..000000000000000001..00....0000010000..
qpac010_tig00005764_len=450333 125490 110001111111111111011111111111..111111111111111101111111..1111111111111111....0111..1111110101111111
qpac010_tig00005764_len=450333 126665 11..000000110011000111111100010001001111011100000011111111000000001100001100001111001101110000110000
qpac010_tig00005764_len=450333 126782 1101000001110011001111011101010011001111011100000011111111000000010100000101001111010111110001110000
qpac010_tig00005764_len=450333 126933 01000000001100000000010001000000000000000000000000010000000000000100000000000000..0100..000000000000
qpac010_tig00005764_len=450333 127100 0000000001001100000000000001011100110000000011000000000000000100000000000000000000000000000000000001
qpac010_tig00005764_len=450333 127387 11010111..1101111101111111011100110011111111011101111111111101..11..1111111111....011111110000111100
qpac010_tig00005764_len=450333 127667 00..000000000000000000000000000000000000010000000000000000..0001000001010001000000000000000000000100
qpac010_tig00005764_len=450333 127676 00..000101000000110000000000000000000000010000010000000000..0001010001010001110000000000000000000100
qpac010_tig00005764_len=450333 127845 1100011100110011110011..110101001100..1111..00....111111..11001111111111111111..01....1111000011..00
qpac010_tig00005764_len=450333 127905 000000000000000000000000000000000000000001000000..000000..00..01..000101000100..00000000000000000100
qpac010_tig00005764_len=450333 128187 11000111111100111101..111101010011001111111100..01111111..1100..111111..1111111111011111110101111101
qpac010_tig00005764_len=450333 128189 01000000001100110000..011100000011001111011100..00011111..0000..001100..0101000101000101110000010000
qpac010_tig00005764_len=450333 128860 000000..010000..010000....0000000000000001000001000000....01..01000001..00..010000..0000000000..0100
qpac010_tig00005764_len=450333 128967 ..010111011101..110111..11001100110011..111100..01..111111..011111..........111111........0001111100
qpac010_tig00005764_len=450333 129185 0000000101........00..000000000000000000..00000000000000..0100..0100....00..010000....00..0000..0000
qpac010_tig00005764_len=450333 129208 010000000001....0001..111100010011001111..11000000111111..0000..001100..11..001101....11..0000..0000
qpac010_tig00005764_len=450333 129209 000000000100....0000..000001000100010000..00010000000000..0001..000000..00..000000....00..0000..0001
qpac010_tig00005764_len=450333 129378 00000100010001..0000..000001010100..000000001100..0000000000..00..00000000..000000010000..00..000001
qpac010_tig00005764_len=450333 129500 ....000000000000....00..000000000000000001000000..00000000000001..00010100..00000000......0000000100
qpac010_tig00005764_len=450333 129553 00..0000010001000000000000..00010011000000001100..00000000000100..00....00000000000000..000000000001
qpac010_tig00005764_len=450333 129567 00..00000000000000000000....0000000000000100000000000000..000001..0001..00010000000000..000000000100
qpac010_tig00005764_len=450333 129684 ....0011..1101..1111111111001101110011111111011101111111111101..11111111..11111111..11111101011111..
qpac010_tig00005764_len=450333 129796 0000000001000100000000000001010100010000000011000000000000..01000000..0000..00000000..000000....0001
qpac010_tig00005764_len=450333 130031 110101..0111011111..111111010101..00111111110111..11111111110011..11..11....1111110111..11000011..00
qpac010_tig00005764_len=450333 130293 1100011111110111......111101010111001111111100110011111111..0011..1111111111111111..1111110000111101
qpac010_tig00005764_len=450333 130359 110001111111..11110111111101010111001111111100..0011111111..01..11..11..1111111111111111..0100111101
qpac010_tig00005764_len=450333 130470 110100..1111001111001111110101001100111111110011011111111111011111..111111111111....111111..01111101
qpac010_tig00005764_len=450333 130566 000000000100..0000..0000001101..0001000000001100..000000..00110000..0000..0000000000000000000000..01
qpac010_tig00005764_len=450333 130741 1101111111111111..11..1111..111111111111111111110111111111..1111....111111..1111....1111110011..1111
qpac010_tig00005764_len=450333 130758 0000000000000100..00..0000..01110001000000..01..0000000000..0100....000000..0000....0000000000..0001
qpac010_tig00005764_len=450333 130775 1100..00001101....01010111..01001100111101..00..0011111111..0000....000011..00......0101110000..0000
qpac010_tig00005764_len=450333 130806 1101..11..1111..1111111111..11111111111111..11..0111111111..1111....111111..111111..11111100......11
qpac010_tig00005764_len=450333 130809 0000..00..0011..00000000000101010001000000..11..0000000000..0100....000000..000000..00000000......11
qpac010_tig00005764_len=450333 130874 1100..1111..0111111111111101010111001111..11001101111111111101..11....11..11111111..1111110001111100
qpac010_tig00005764_len=450333 131051 00000000010001000000000000010111000100000000010000000000000001..00..000000000000....0000..0000000001
qpac010_tig00005764_len=450333 131274 0000..011100010001..000000010001000100000000....000000000001........01..00..010000....00000001..01..
qpac010_tig00005764_len=450333 131397 1101011101110011110111111100010111001111010100110111110111..0111111111111111111111..11..110001111100
qpac010_tig00005764_len=450333 131539 1101001101..01111101111111010101110011111111001100111111111100111111111111111111111111..110101111100
qpac010_tig00005764_len=450333 131542 0000000001..01000000000000010101001100000000110000000000000011000000000000000000000000..000000000011
qpac010_tig00005764_len=450333 131637 000000000100010000..0000000101....01..00000001000000..000000..00..00000000......00......0000000000..
qpac010_tig00005764_len=450333 131851 00000000000000000000..000000000000000011010100000000000011..000000000000010000..00..01000000....0000
qpac010_tig00005764_len=450333 131899 11..011101110111..11111111000100110011111111001101..111111..01111111..11111111..111111111100....1101
qpac010_tig00005764_len=450333 131906 00..000101000000..000000000000000000000000000001....000000..00000100..0000000100000000000000....0000
qpac010_tig00005764_len=450333 131920 11..011101110111..111111110001011100111111110011....111111..01111111..1111111111111111111100....1101
qpac010_tig00005764_len=450333 132070 ..0000000100010000000000000101..00110000000011000000000000000100000000000000000000000000000000000001
qpac010_tig00005764_len=450333 132191 110100111111..11..011111..00010011011111110100110111111111..01111111111111..11..111111111101..111101
qpac010_tig00005764_len=450333 132310 11..01..111101..11111111110011..11001111011100110111110111..01111111111111111111111111111100......01
qpac010_tig00005764_len=450333 132391 0000..0000..01000000000000110101000100000000010000000000000001........0000000000000000000000..000001
qpac010_tig00005764_len=450333 132431 0000..00..0001000000..000011010100110000000011..00000000000001..000000..0000000000..0000..00..000001
qpac010_tig00005764_len=450333 132591 000000..0100000001000000000000000000000000000001..0000000001..01010001110001010000..000000..00000100
qpac010_tig00005764_len=450333 133534 01000000001100..00111111110001001100111101010000..11111111000000010100....010011........110000010000
qpac010_tig00005764_len=450333 133554 11010011011101..111111111100110011001111111101110111111111110111111111......11111101....110001111100
qpac010_tig00005764_len=450333 134429 000011000100......01000000010111..110000000011..00000000..0001..00..0000....0000....0000000001000001
qpac010_tig00005764_len=450333 134589 00....000100110000000000000101..0001000000001100000000000000..0000....00..00000000000000000000000001
qpac010_tig00005764_len=450333 134617 00000000..00110000000000000101010001000000000100000000000000..000000..00..00000000000000000000000001
qpac010_tig00005764_len=450333 134646 110001..0111001100111111110001011100111101110001001111111100..001111..01..11001111011111110000110000
qpac010_tig00005764_len=450333 134798 ..011111111111........111111..11111111111111111101111111..11....111111....1111....11..111100..11..11
qpac010_tig00005764_len=450333 135037 000000....00010000..0000001101....01000000..010000..000000....00000000....00....0000..0000..000000..
qpac010_tig00005764_len=450333 135178 0000000000..010000000000000101010001000000000100000000000000....00..000000000000....0000000000000001
qpac010_tig00005764_len=450333 135224 1101..1111..01111111111111000101110111111111001100111111..11011111....1111..1111..01111111..01111101
qpac010_tig00005764_len=450333 135225 0000..0000..01000000000000010101000100000000110000000000..0001000000..0000..0000..01000000..01000001
qpac010_tig00005764_len=450333 135242 0000..0000..01000000000000010101000100000000110000..0000..0001000000..0000..00....00000000..000000..
qpac010_tig00005764_len=450333 135513 0000....0000..000000..00....0101001100000000010000..000000..01........00....0000....000000000000....
qpac010_tig00005764_len=450333 135591 ..000000001100110011..0111..0100..00111101110100..111101..00000000..0000..0000011100011101..00110000
qpac010_tig00005764_len=450333 135611 01000000001100110011..0111000100..00111101110000..111111..00000000..0000..0000111100..1111..00110000
qpac010_tig00005764_len=450333 135830 ..01011111....11..111111..010101..011111111101..01..11111111....11..11......1111........1101..11....
qpac010_tig00005764_len=450333 136494 0000000000000000000000..000000000000001101110000000001000100..00....00..01..000000....0001000000....
qpac010_tig00005764_len=450333 136613 ..0101000111..11..0111111100..0011001111011101000111111111..01000111..0111..011111011111..01..110101
qpac010_tig00005764_len=450333 136785 1100..000001000000000100..0000000000000000000000..01000100..00000000000000..0000....0001000000010000
qpac010_tig00005764_len=450333 137116 ..0000....00..00000000000001....0001000000000100000000000000..000000000000..0000000000..00......0001
qpac010_tig00005764_len=450333 137157 11000111..11011111001111110001011101111111110111011111111111..1111111111011111111101111111......1101
qpac010_tig00005764_len=450333 137258 01000000001100000000010001..0000000000000000000000110000000000..01..0000000000..010000..000000..0000
qpac010_tig00005764_len=450333 137430 11010001011101110011111111..110011..1111111100..00..111111..010101..01010111001111001111..00..110101
qpac010_tig00005764_len=450333 137432 11010001001101110001111111..110011..1111111100..00..111111..010101..00010111001111001111..00..110100
qpac010_tig00005764_len=450333 137605 ..0000..010000000100..000000000000000000010000010000000000..0001..00..0100..010000000000000000001100
qpac010_tig00005764_len=450333 137610 ..0001..010001000001..000011010100110000000011000000000000001100..00..0000..000000010000000001000011
qpac010_tig00005764_len=450333 137626 ..0000..0111001111011111..00010111001111111100110011111111110011..11111111..111111011111110101111100
qpac010_tig00005764_len=450333 137685 000000000100110000000000001101..00010000000001000000000000..110000..00000000..0000000000000000000011
qpac010_tig00005764_len=450333 138107 1100000000110011000101..1100110011001111011100000011111101000000111100001101000101001111110000..0000
qpac010_tig00005764_len=450333 138615 00000000000000..0000000000000000000000110111000000000100..000000000000000100000000..01001100000000..
qpac010_tig00005764_len=450333 138835 110011111111111111111111111111111111111111111111001111111111111111111111111111111111..1111011111..11
qpac010_tig00005764_len=450333 138854 110001000111001100001111110011001100111101110000001111111100000001110000110100111111111111000011..00
qpac010_tig00005764_len=450333 139143 0000000000000000000000000000000000000000010000000000000000000011000001010001000000000000000000000100
qpac010_tig00005764_len=450333 139333 0000001101000000010000000000000000000000000000000000000000110000010000000000110000000000000000000000
qpac010_tig00005764_len=450333 139847 000000000100010000000000000101010001000000001100000000000000010000000000000000000000000000..00000001
qpac010_tig00005764_len=450333 139898 11011111111111111111111111..1111111111110111111100111111111111001111000011..111111111111110111110111
qpac010_tig00005764_len=450333 140170 0000000000000000000000000000000000000000010000..000000000000000100001101..01000000..0000000000000100
qpac010_tig00005764_len=450333 140695 ..0000000100....0000..0000....01..01000000000100000000000000..00....0000..00..000000000000..000000..
qpac010_tig00005764_len=450333 140894 0000..0000..0100..00..00....00010011000000....00000000000000..........000000000000....00000000..00..
qpac010_tig00005764_len=450333 140918 00000000000001000000..00000100010001000000000000000000000000......0000000000000000....00000000000001
qpac010_tig00005764_len=450333 140972 110111111111..111111..111111111111..11110111111101111111111111....110001110111111111..11110111110111
qpac010_tig00005764_len=450333 141078 1100..11..11..1111011111110011....0011..01..011100111111..1100....110001111111..1111....110000110001
qpac010_tig00005764_len=450333 141725 ..0001000100010000....0000..010100....00000011..0000000000..0100....0000..00..000000..00..0001000001
qpac010_tig00005764_len=450333 142830 0000000000..01000000000000....010001000000..110000..000000000100000000000000000000000000..00000000..
qpac010_tig00005764_len=450333 142881 0000110000000000000100000000000000000000000000000000000000000000000000000000000000010000000001000000
qpac010_tig00005764_len=450333 142923 000000010100000001000000..0000000000000000000011000000000011000000..00000000010000000000000000000000
qpac010_tig00005764_len=450333 143932 00..00..000001000000..000011010100010000000011000000000000000100..00000000..000000000000000000000001
qpac010_tig00005764_len=450333 144194 11....00000100110001..01010000..0100..11001100000001011101..0000....000001..00010101..11110000....00
qpac010_tig00005764_len=450333 144587 00000000000000..0001000100000000010011..0000000000000000000000000011000000..000100000000000000000000
qpac010_tig00005764_len=450333 145695 11000000000100000000010001000000000000000000000000010011..00000001000000000000000101..11000000010000
qpac010_tig00005764_len=450333 145706 11000000000100010001011101..0000110011110111000000011111..00000001110000110100111101..11010000010000
qpac010_tig00005764_len=450333 145885 00000000..000100000000..0001010100..0000000001000000000000....00..0000000000000000..0000..0001..0001
qpac010_tig00005764_len=450333 146098 000000000000000000000000000000..0000001101110000000001001100..0000000000010000000000010011....000000
qpac010_tig00005764_len=450333 146293 0000110101001100110100000001..1100110000010001110000000000111111110011010011..0000000000000011..1101
qpac010_tig00005764_len=450333 147058 0000000001001100000000000001010100110000000011000000000000001100000000000000000000000000000000000011
qpac010_tig00005764_len=450333 147832 0000000000000000..000000000000000000000001000000000000000000001100001101..01000000..0000000000000100
qpac010_tig00005764_len=450333 148395 0000000101000000..000000000000000000000001000001..0000000001000101..01010000110000000000000000000100
qpac010_tig00005764_len=450333 148621 ..0000..000001000000..0000010011..010000000001..00000000..00....0000000000000000000000000000000000..
qpac010_tig00005764_len=450333 157607 000000..000000000000..00..0000..00..0001..0100..0000010001..00000000000001000000000001..01..0000..00
qpac010_tig00005764_len=450333 158787 0000000000..000000..00000000000000000001011100000000010001..0000000000....0000000000..00..0000..0000
qpac010_tig00005764_len=450333 158866 000000000100..00000000000011010100110000000011000000000000..1100000000..00000000000000000000000000..
qpac010_tig00005764_len=450333 161458 ..0001000000000000010000000000..00000000000000000000000000000000000000000000000000010000000011000000
qpac010_tig00005764_len=450333 161599 11..0000..11..00000011001100000000000000000000000011000000000000010000000000000011010001000000000000
qpac010_tig00005764_len=450333 162890 000000000100110000..00000001010100010000000011000000000000001100000000000000000000..0000000000000011
qpac010_tig00005764_len=450333 163654 0000110000000000000100000000000000000000000000000000000000000000000000000000000000010000000011000000
qpac010_tig00005764_len=450333 163812 0000000000000000000000000000000000000000010000000000000000000011000001010001000000000000000000000100
qpac010_tig00005764_len=450333 165286 ..00111101001100..0000000001..11000100000000010100000000..111101..0011010000010000010000000011001101
qpac010_tig00005764_len=450333 165441 00......00..000000..000000..00000000..00000000000000........0000..000101..0100000000..00..0000000100
qpac010_tig00005764_len=450333 177042 ......010100....01000000....00..000000..00..00..0000000000010001..000101000101......00..0000..000100
qpac010_tig00005764_len=450333 177662 0000111111001100110100000011011100110000010011110000000000011111010011110001110000000000000011001111
qpac010_tig00005764_len=450333 178004 0000111111001100010100000011011100110000010011110000000000011111010011110001..00001100..000011001111
qpac010_tig00005764_len=450333 179479 000000000100000000000000..00000000110000000001000000000000001100..00000000000000..000000000000000001
qpac010_tig00005764_len=450333 179723 ..00110000..00000001..00..000000000000000000000000..00..000000000000000000000000..0100..000011..0000
qpac010_tig00005764_len=450333 179860 ..00110000..00000001..00..000000000000000000000000..0000000000000000000000000000....00..000011..0000
qpac010_tig00005764_len=450333 179982 ..000100000000000001..00..00..00000000000000000000..00..000000000000000000000000..0100....0001..0000
qpac010_tig00005764_len=450333 180305 00000000000000000000..00..000000000000000100000000..00..000000110000111100010000..0000..000000..1100
qpac010_tig00005764_len=450333 180598 ..00010000..0000..01..00..000000000000000100000000..00..000000010001011100010000..0100..000011..0100
qpac010_tig00005764_len=450333 181657 000000000000000000000000000000000000000001000000000000000000..11000001000001000000000000000000000100
qpac010_tig00005764_len=450333 181824 1111110001110111001111111101010011111111111111001111111111111111011111111111001111111111111111111111
qpac010_tig00005764_len=450333 182920 11110100001100110011111111001100110011..01110000..11..11111100..11110111..110111111111111111..110000
qpac010_tig00005764_len=450333 183420 000000000000000000000000000000000000000100010000..000100010000000000..010100000000001100010000000000
qpac010_tig00005764_len=450333 184194 ....00..0100......01..........00..00..01....01..00....01....00....00....00......00....00......01....
qpac010_tig00005764_len=450333 184831 0000001101000100010000000001011100000000000000000000000000..0000000000000000010000000000000000000000
qpac010_tig00005764_len=450333 186705 0000110000000000000100000000000000000000000000000000000000000000000000000000000000010000000001000000
qpac010_tig00005764_len=450333 187489 1111000000110011000111111100010011001111011100001111110111110100011100110101001111011111011100110000
qpac010_tig00005764_len=450333 188413 0000000000..00000000000000000000001100000000110000000000..000100000000000000000000000000000000000011
qpac010_tig00005764_len=450333 188929 0000000000000000000000000000000000000000010000000000000000000001000011000001000000000000000000001100
qpac010_tig00005764_len=450333 189160 00000000010000000000000000000000000100000000110000000000000001000000000000000000000000..000000000001
qpac010_tig00005764_len=450333 190042 0000000000..000000000000..0000000000000001000000000000000000000100000100000100000000..00000000000100
qpac010_tig00005764_len=450333 191820 0000110000000000000100000000000000000000000000000000000000000000000000000000000000010000000001000000
qpac010_tig00005764_len=450333 191895 00000100000000000001000000000000000000000000000000000000000000000000000000..000000010000000011000000
qpac010_tig00005764_len=450333 192599 000011000000..0000010000000000000011000000001100000000000000010000000000000000000000000001001100..11
qpac010_tig00005764_len=450333 192679 0000110000000000000100000000000000000000000000000000000000000000000000000000000000010000000001000000
qpac010_tig00005764_len=450333 192806 0000000001000000000000000000000000010000000011000000000000000100000000000000000000000000010000000001
qpac010_tig00005764_len=450333 192936 0000010000000000000100000000000000000000000000000000000000000000000000000000000000010000000011000000
qpac010_tig00005764_len=450333 193052 0000000001000000000000000000000000010000000001000000000000001100000000000000000000000000010000000001
qpac010_tig00005764_len=450333 193195 000011000100000000010000000000000011000000001100000000000000110000000000000000000000000001001100..11
qpac010_tig00005764_len=450333 193281 0000000001000000000000000000000000010000000011000000000000000100000000000000000000000000010000000011
qpac010_tig00005764_len=450333 193400 0000000000000000000000000000000000000000010000000000000000000001000001000000000000000000000000001100
qpac010_tig00005764_len=450333 194216 000011111100110011010000..01011100110000000011000000000000001100010000000000110000010000010011000001
qpac010_tig00005764_len=450333 194290 000001111100110011000000..11011100110000000001000000000000001100010000000000110000010000110011000011
qpac010_tig00005764_len=450333 194322 0000000001000000000000000000000000110000000001000000000000001100000000000000000000000000010000000001
qpac010_tig00005764_len=450333 194458 0000000101001100010000000001001100000000010000000000000000000001010001000001010000000000000000000100
qpac010_tig00005764_len=450333 194462 0101010000010001000101010000000001000001000100010101010100000000000100000100000001000001000100010000
qpac010_tig00005764_len=450333 194566 0000000001000000000000000000000000110000000011000000000000001100000000000000000000000000010000000001
qpac010_tig00005764_len=450333 195812 000011000100000000010000000000..00110000010011000000000000001111000011000000000000010000000011001111
qpac010_tig00005764_len=450333 196076 0000000000000000000000000000000000000000010000000000000000000001000011000001000000000000000000000100
qpac010_tig00005764_len=450333 196105 0000010000000000000100000000000000000000000000000000000000000000000000000000000000010000000011000000
qpac010_tig00005764_len=450333 197087 0000000001000000000000000000000000110000000001000000000000000100000000000000000000000000000000000011
qpac010_tig00005764_len=450333 197286 00000000010000000000000000..000000010000000001000000000000000100000000000000000000000000000000000001
qpac010_tig00005764_len=450333 197620 0000111111001100110100000001....00110000010011010000000000001111010011000001110000010100000011001111
qpac010_tig00005764_len=450333 198091 00000000010000000000000000..000000010000000011000000000000000100000000000000000000000000000000000011
qpac010_tig00005764_len=450333 198189 11..111101111111111111111111001111001100010000111111011100010011111111000101111111110111011111..1100
qpac010_tig00005764_len=450333 198762 0000000001000000000000000000000000010000000011000000000000001100000000000000000000000000000000000011
qpac010_tig00005764_len=450333 198810 0000000000000000000000000000000000000000010000000000000000000001000011000001000000000000000000000100
qpac010_tig00005764_len=450333 198847 000000000100000000000000000000000001000000001100000000000000110000000000000000..00000000000000000011
qpac010_tig00005764_len=450333 199015 0000000001000000000000000000000000110000000011110000000000001100000000..0000000000000000000000000011
qpac010_tig00005764_len=450333 199280 0000000000000000000000000000000000000000000100000000000000000001000001000001000000000000000000000100
qpac010_tig00005764_len=450333 199327 0000000001000000000000000000..0000110000000011000000000000000100000000000000000000000000000000000001
qpac010_tig00005764_len=450333 199965 000000000100000000..00000000000000010000000011000000000000000100000000000000000000000000000000000011
qpac010_tig00005764_len=450333 200160 0000000000000000000000000000000000000000010000110000000000110001000001000001000000000000000000000100
qpac010_tig00005764_len=450333 200273 0000000001000000000000000000000000010000000011000000000000001100000000000000000000000000000000000001
qpac010_tig00005764_len=450333 200519 0000000001000000000000000000010000110000000011010000000000111111000001000011000000000000000000000011
qpac010_tig00005764_len=450333 200697 000000000100000000000000000000000001000000001100..000000000011..000000000000000000000000000000000001
qpac010_tig00005764_len=450333 200700 000000000100000000000000000000000001000000001100..000000000011..000000000000000000000000000000000001
qpac010_tig00005764_len=450333 201346 0000000001000000000000000000000000110000010011000000000000001111000001000001000000000000000000000111
qpac010_tig00005764_len=450333 201402 0000000001000000000000000000010000110000010001110000000000011111000001000001000000000000000000000101
qpac010_tig00005764_len=450333 201468 000000000100000000000000000000000001000001000100..00000000001111000011000001000000000000000000000101
qpac010_tig00005764_len=450333 201476 000000000100000000000000000101000011000001000101..00000000111111000011000011000000000000000000000101
qpac010_tig00005764_len=450333 201694 00000000000000000000..000000010000110000000011110000000000011111000011000001000000000000000000000101
qpac010_tig00005764_len=450333 201748 00000000010000000000..0000000000001100000100010000000000000011010000110000010000000000000000..000111
qpac010_tig00005764_len=450333 201865 0000..000100000000000000000000000001000001000101000000000001011100000100....00..00000000000000000101
qpac010_tig00005764_len=450333 202147 0000000001000000000000000000000000010000010011000000000000000111000001000001000000000000000000000101
qpac010_tig00005764_len=450333 202210 0000000001000000000000000000010000010000010011000000000000010111000001000001000000000000000000000111
qpac010_tig00005764_len=450333 202248 00000000010000000000000000000000000100000000010000000000000011110000010000..000000000000000000000111
qpac010_tig00005764_len=450333 202252 00000000010000000000000000000000000100000000010000000000000011110000010000..000000000000000000000111
qpac010_tig00005764_len=450333 202291 0000000001000000000000000000000000010000000001000000000000000100000000000000000000000000000000000001
qpac010_tig00005764_len=450333 202321 0000000001000000000000000000010000110000010011010000000000111111000011000011000000000000000000000101
qpac010_tig00005764_len=450333 202599 1100001101110011..0011111100000011000000000000000011001100000000111100000000111111010001000000110000
qpac010_tig00005764_len=450333 202622 0000000001000000000000000000000000110000010011000000000000001111000001000001000000000000000000000111
qpac010_tig00005764_len=450333 202807 0000000001000000000000000000000000110000010011000000000000000111000011000000000000000000000000000111
qpac010_tig00005764_len=450333 203124 0000000001000000000000000000000000110000010001000000000000..0111000001000001000000000000000000000001
qpac010_tig00005764_len=450333 203181 0000000001000000000000000000000000010000010001110000000000011111000001000001000000000000000000000001
qpac010_tig00005764_len=450333 203363 ..00000001000000000000000000000000110000010011000000000000000101..0011000001....000000..000000000111
qpac010_tig00005764_len=450333 203479 000000000000000000000000000000000011000001001100000000000000011100..11..0001000000000000000000000001
qpac010_tig00005764_len=450333 204031 000000000100000000000000000000000011000001001100000000000000010100..11000011000000000000000000000101
qpac010_tig00005764_len=450333 204069 000000000100000000000000000001000011000001001111..00000000..1111000011000011000000000000000000000101
qpac010_tig00005764_len=450333 204246 0000000000000000000000000000010000000011011100110000010011110000..00001111010000..001100110000000100
qpac010_tig00005764_len=450333 206127 0000000001001100000000000000000100110000010001000000000000001101000011..0001000000000000000000000111
qpac010_tig00005764_len=450333 206315 0000000001001100000000000000000100010000010011000000000000000111000011000001000000000000000000000101
qpac010_tig00005764_len=450333 206443 00000000010011000000000000000001001101000100110000000000....010100000100000100000000000000000000..01
qpac010_tig00005764_len=450333 206755 ..0000......010000000000..000001..11000001001100000000000000010100..0100000100..00000000000000......
qpac010_tig00005764_len=450333 208056 00000011010000000000..000000000000000000000000000000000000000000010000000000010000..0000000000000000
qpac010_tig00005764_len=450333 208654 0000000001001100110000000011111100110000010011110000000000001101000011000011000000000000000000000111
qpac010_tig00005764_len=450333 208690 0000000001001100000000000000000100110000010011110000000000011101000011000001000000000000000000001111
qpac010_tig00005764_len=450333 208796 000000000100110000000000000000010011000001001111000000000000111100001100000000000000000000..00000111
qpac010_tig00005764_len=450333 208806 000000000000000011000000000101010000000000000000000000000000000000000000000000000000000000..00000000
qpac010_tig00005764_len=450333 209268 00000000010001000000000000000001000100000100111100000000000001110000110000..000000000000000000000101
qpac010_tig00005764_len=450333 211961 0000000000000000010000000001010100000000000000000000000000000000000000000001000000000000000000000000
qpac010_tig00005764_len=450333 216747 000000..0000110000000000..0000010011000001001100000000000000010100001100000100000000..00000000..0101
qpac010_tig00005764_len=450333 218446 000000000100110001000000001100110011000001001111000000000000011100..11000011000000000000000000000111
qpac010_tig00005764_len=450333 218815 00000000000000001100000000110100000000000000000000000000000000..000000000001000000000000000000000000
qpac010_tig00005764_len=450333 220240 0000000001000100000000000000000000110000010011..0000000000000111000001000001000000000000000000000111
qpac010_tig00005764_len=450333 220366 0000000000000000110000000001010100000000000000000000000000000000000000000000000000..0000000000000000
qpac010_tig00005764_len=450333 221335 00000000010001000000000000000001001100000100110000000000000011010000010000000000....0000000000000111
qpac010_tig00005764_len=450333 221712 00000000000000..000000000000..000000000101110000000001001100..00000000010100000000000100000000....00
qpac010_tig00005764_len=450333 224335 0000000001001100110000000011011100110000010011110000000000001101000011000011000000000000000000000011
qpac010_tig00005764_len=450333 224353 0000000000000000010000000001010100000000000000000000000000000000000000000001000000000000000000000000
qpac010_tig00005764_len=450333 224381 0000000001000100010000000011011100110000010011110000000000000111000011000011000000000000000000000111
qpac010_tig00005764_len=450333 224700 00000000010011..0000..0000000001001100000100110000000000000001..000011000001000000000000000000000111
qpac010_tig00005764_len=450333 225053 0000000001001100010000000011011100110000010001010000000000001101000001000011000000000000000000000101
qpac010_tig00005764_len=450333 225952 0000000000000000110000000001010100000000000000000000000000000000000000000001000000..0000000000..0000
qpac010_tig00005764_len=450333 228011 0000000001001100000000000000000100110000010011000000000000001111000011000001000000000000000000..0111
qpac010_tig00005764_len=450333 228072 0000000001001100000000000000000100110000010011000000000000000111000001000001000000000000000000000111
qpac010_tig00005764_len=450333 230343 0000000001000100..00000000000001001100000100110000000000000011110000110000010000000000000000000001..
qpac010_tig00005764_len=450333 230857 000000000000010000000000..000000001100000100110100000000..000111000011..000100..000000000000..000111
qpac010_tig00005764_len=450333 231258 000000000100110000000000000000010011000001001100..00000000001101..00110000..000000000000000000000101
qpac010_tig00005764_len=450333 232536 0000000001000100000000000000000100110000010011000000000000000101000001000000000000000000000000000111
qpac010_tig00005764_len=450333 233223 0000000001000000000000000000000000110000000001000000000000001100000000000000000000..0000000000000011
qpac010_tig00005764_len=450333 233550 0000000001001100000000000000000100110000010011000000000000001111000011000001..0000000000000000000111
qpac010_tig00005764_len=450333 234233 0000000001000000010100000011010100000000000000000000000000000000000000000000000000..0000000000000000
qpac010_tig00005764_len=450333 234637 0000000001000100000000000000000100110000010011000000000000000111000001000001000000000000000000000101
qpac010_tig00005764_len=450333 236050 0000000000000100000000000000000000110000010011000000000000000101000011000001000000000000000000000111
qpac010_tig00005764_len=450333 239718 0000000001000000000000000000000000110000000011000000000000000100000000000000000000000000000000000001
qpac010_tig00005764_len=450333 244752 1100..0101001111000011110000001111110000010011110011001100001111111111000011111111010001010000110011
qpac010_tig00005764_len=450333 244931 110011010100000100001111000000001111000000001111001100110000..00111100000001111111010001000000110000
qpac010_tig00005764_len=450333 245521 1100111101000011000011110000000001110000000011110011001100..1100111100000001111111010011010000110000
qpac010_tig00005764_len=450333 245627 0100000000000000000011000000000011000000000000000011001100000000010000000000000001010011000000010000
qpac010_tig00005764_len=450333 245767 11000001010000..00001111..00000011110000000011000011001100001100111100000000011111010001000000110000
qpac010_tig00005764_len=450333 245789 110011..110011..110011110111111111110000000011110011001100001100111100000001111111010001000000110011
qpac010_tig00005764_len=450333 246135 11000011110011..11001111..11111111110000000011000011001100001100111100000000111111010001000000110011
qpac010_tig00005764_len=450333 246312 110000111100111111001101001101111111..0000001100001100110000010011110000000011011100..01000000110011
qpac010_tig00005764_len=450333 246363 11000011110011111100111100110111011100000000110000110011000011..110100000000110111000001000000110011
qpac010_tig00005764_len=450333 246807 000100000011000000010000110001000000110000000000..0001000000000000..000000000000000000..00011100..00
qpac010_tig00005764_len=450333 247404 00111100001100000001000011000100000011000100001101000000..0000......010000..000000010001..1101000000
qpac010_tig00005764_len=450333 247542 0000..000000000000000000..00000000000011010100000000010011..0000000000011100000000000100010000000100
qpac010_tig00005764_len=450333 247963 000100000011000000110000010000000000110000000000010001000000000000110000..00000000010000001111000000
qpac010_tig00005764_len=450333 248520 0000000000000000000000000000000000000011010100000000010011010000000000110100000000001100110000000100
qpac010_tig00005764_len=450333 248586 0100000111001101110011110011001111110000000011000011001100001100010000000000111111010001000000010011
qpac010_tig00005764_len=450333 248944 11..0011111111111111111111..111111111100010011001111001100..11111111110000011111111100..001111110011
qpac010_tig00005764_len=450333 249074 11000011..001111010011110011011111110000000001000011001100..110011000000..00111111010001000000110001
qpac010_tig00005764_len=450333 249165 11110001111111..1111111111111111111111000100110011110111000111111111110101011111111100..001111111111
qpac010_tig00005764_len=450333 249249 1100000111001101110011110001011111110000000011000001001100..1100..00000000001111010100..000000..0011
qpac010_tig00005764_len=450333 249455 11000011110011111100111100111111111100000000110000..001100001100110000000000111111010000000000110011
qpac010_tig00005764_len=450333 249605 00010000001100..0001000001000100000011000000000001000100000000000001000000..0000000100..000101000000
qpac010_tig00005764_len=450333 249624 00000000000000..0000000000000000000000000100000000000000000000110000010000000000000000000000..000100
qpac010_tig00005764_len=450333 249884 1111001111111111111111..11111111111111000100110111..011101011111111111..0001111111110111011111111111
qpac010_tig00005764_len=450333 249887 0000000000000000000000..00000000000000000100000000..000000010001000001..0000000000000000000000000100
qpac010_tig00005764_len=450333 250455 00000000000000000000000000000000000000000100000000000000000000010000010000010000000000000000..000100
qpac010_tig00005764_len=450333 250552 1111011111111111111111..111111111111110101001100..1101110000111111..11000001111111110011001111110111
qpac010_tig00005764_len=450333 250928 00110000001100000011000001000100000011000000000001..000000000000000100000000000000010000001111000000
qpac010_tig00005764_len=450333 251013 00..000000110000001100001100000000001100000000000100010000000000000100000000000000010001000101000000
qpac010_tig00005764_len=450333 251043 11..001111111111111111111111111111111100010011001111011100001111..1111..0101111111110111001111..0111
qpac010_tig00005764_len=450333 251177 1100001111001111010011110011011111110000000011000001001100..110011000000..00111101010011000000010011
qpac010_tig00005764_len=450333 251447 0000000000000000000000000000000000000001010100000000010001010000000000011100000000001100010000000000
qpac010_tig00005764_len=450333 251448 0000000000000000000000000000000000000001010100000000010001010000000000011100000000001100010000000000
qpac010_tig00005764_len=450333 251611 000000000000000000000000000000000000000001000000000000000000001100000100..01000000000000000000000100
qpac010_tig00005764_len=450333 251671 000000..000000000000000000..000000000000010000000000000000000011..000100..01000000000000000000000100
qpac010_tig00005764_len=450333 252104 000000000000000000000000......000000000001000000..000000000000010000010000010000000000000000000001..
qpac010_tig00005764_len=450333 252545 00000000000000000000000000000000..000000010000000000000000000001000001000001000000..00000000000001..
qpac010_tig00005764_len=450333 253248 1100001111001111110011110011011111110100010011000011001100001111110011000001111111110001000000110111
qpac010_tig00005764_len=450333 253366 0000000000000000000000000000000000000011001100110000010011010000000000111101000000000100110000000100
qpac010_tig00005764_len=450333 253589 1100001111001111110011110011011111110000010011000011001100001111110011000001111111010001000000110111
qpac010_tig00005764_len=450333 253623 1100001111001111110011110001011101110000000011000011001100001111110011000001011111010001000000110111
qpac010_tig00005764_len=450333 253630 0001000000010000001100001100000000001100000000000100010000000000000100000000000000010001001111000000
qpac010_tig00005764_len=450333 253797 1100001111001111110011110011011111110000010011000011001100001111110011000001111111010001000000110111
qpac010_tig00005764_len=450333 254304 1111111111111111111111111111111111111100010011001111011100011111111111000100111111110111001111110111
qpac010_tig00005764_len=450333 255007 0000000000000000000000000000000000000011001100110000010001110000000000110101000000001100110000000100
qpac010_tig00005764_len=450333 255373 11000011110011..1100..110011011111110011111111110111011111111111110001111111111111011101110000111111
qpac010_tig00005764_len=450333 256404 11010111110011111100111100..01011111000001001100011100110000111111001101..001111..010001000001110111
qpac010_tig00005764_len=450333 256415 00000000000000000000000000..00000000001101110011000001001111000000000001..110000..001100110000000100
qpac010_tig00005764_len=450333 256763 1100001111001111110001110011010111110000010011000011001101011111110011..000011111101000100000011..11
qpac010_tig00005764_len=450333 256915 1100001111001111110111110011011111110000010011000011001100001111110011000000111111010001000000111111
qpac010_tig00005764_len=450333 257689 0000000100000000010000000001010100000000000000000000000000000000000000000000000000000000000000000000
qpac010_tig00005764_len=450333 257942 1100111111001111110011110011001111110000010111000011001100001111110111010000111111010101000000110111
qpac010_tig00005764_len=450333 258031 000000000000110001000000..110001000000000000000000000000000000110000010000000000000000....0000000101
qpac010_tig00005764_len=450333 258961 110001111100111111001111001101011111001111111111001101111111111111..11111111111111011101110100111111
qpac010_tig00005764_len=450333 259346 110000111100111101001111001101111111000001001100001100..00001111110001000000111111010000000000010111
qpac010_tig00005764_len=450333 259674 010000010100..011100..0100..0011..11000000..1100..0100010000110111....0000..01......00110000..110111
qpac010_tig00005764_len=450333 259688 110000111100..111101111100..00111111000101..1100..11001101..111111....0000..11......00110100..110111
qpac010_tig00005764_len=450333 263278 00....00000000000000000000000000000000010111001100000100..110000000000111111000000001100010000..01..
qpac010_tig00005764_len=450333 264274 ..00000000000000000000000000..0000000011010100000000000001000000000000....01..00000001..010000000000
qpac010_tig00005764_len=450333 264402 11000011110111111100011100110101111100000100110000110000..0011011100010001..011111..00..000001000111
qpac010_tig00005764_len=450333 264693 1101..1111001111110011110111..0111110000010011000011000101011111..0011..0000111111..0001....00..0111
qpac010_tig00005764_len=450333 265551 110000..010011010100011100010001011100000100110000..000000001111110011000000010011..0001000000000111
qpac010_tig00005764_len=450333 265968 1100001111000011110011110011010111110000110011000011000000001111110011000000110011000001000000000111
qpac010_tig00005764_len=450333 266000 000100000000000000000000000000000000110000000000000001000000000000..00000000000000000000001100000000
qpac010_tig00005764_len=450333 266001 000100000000000000000000000000000000110000000000000001000000000000..00000000000000000000001100000000
qpac010_tig00005764_len=450333 266293 000000000100..00110000000001010100010000010000000000000000001101000001000000000000000000000000000100
qpac010_tig00005764_len=450333 267239 1100001111000011110011110011010111110000010001000011000000011111110011..0000110000010001000000000111
qpac010_tig00005764_len=450333 267335 0001000000000000000000000000..0000001100000000000000010000000000000000000000000000000000000100000000
qpac010_tig00005764_len=450333 268183 000100000011000000000000110000010000000000000000000000000000000000110000000000..00000000000000000000
qpac010_tig00005764_len=450333 268770 000000..00001100000000000000000000000011001100110000000011110000000000111111000000001100110000000100
qpac010_tig00005764_len=450333 269843 110000....001100..0011000011010111110000010011000011000000111111..0011000000110000010000000000..01..
qpac010_tig00005764_len=450333 269886 110000..11001100..0011000011010001110000010011000011000000111111110011000000110000010000000000110101
qpac010_tig00005764_len=450333 270068 110000011100110011001100001101111111000000001100001100000011111111001100000011000001000100000011..11
qpac010_tig00005764_len=450333 270382 1100001111001100110001000011010111110000010011000011000000011111110011000000110000010000000000110101
qpac010_tig00005764_len=450333 271823 11000011110011001100110000110000111100000100110000110000001111111100110000001100000000010000001101..
qpac010_tig00005764_len=450333 271881 1100001111001100110011010011000111110011111111110011010011111111110011111111110000011101..00001111..
qpac010_tig00005764_len=450333 273409 1100001111001100110011000011010111110000010011000011000000010111110011000000010000010001000000110111
qpac010_tig00005764_len=450333 273970 000000000000000000000000..0000000000001101110001000001000100000000000001010100000000010001..00000100
qpac010_tig00005764_len=450333 274055 11000011110011001100110000110101111100000000110000..00000011111101011100000011000001..01000000110111
qpac010_tig00005764_len=450333 276534 0000000000000000000000000000000000000001010100110000010001000000000000011111000000001100110000000000
qpac010_tig00005764_len=450333 276681 0100001101000100110011..000101....110000010001000011000000111111..00..000000110000010001000000110001
qpac010_tig00005764_len=450333 277117 0000000000000000000000000000000000000011011100110000010001000000000000111101000000001100110000000100
qpac010_tig00005764_len=450333 277394 110000111100010011001100000101010111000011001100001100000001011101001100000001000011000100..001111..
qpac010_tig00005764_len=450333 277580 11000011110011001100010000..010111110000010011010011000000110101110111000000110000010001000000110111
qpac010_tig00005764_len=450333 277869 110000111100110001..010000..00001111000011001100001100000011111111001100000011000011..01000000111111
qpac010_tig00005764_len=450333 277896 0001000000010011000100111100..010000110000000000010001110000000000110000000000011100..01001111000000
qpac010_tig00005764_len=450333 278409 1100011111001100110011000011000111010011111111110011010011111111110011111111110000011101110000111111
qpac010_tig00005764_len=450333 278798 110000111100110000001100000000..111100000100..0000110000001111111101....0000110000010011000000110111
qpac010_tig00005764_len=450333 279450 110000..110000000000110000000000..110000010011000011000000010101110011010000010000010001000000110101
qpac010_tig00005764_len=450333 279692 11000011110011001100..000011010101110000010011000011000000011111110011000000110000010001000000110111
qpac010_tig00005764_len=450333 280965 11000111110011001100010000..010111110000010011000011000000011111010011000000110000010011000000111111
qpac010_tig00005764_len=450333 280982 1100010111001100110011000001010011110000010001000011000000111111010011000000110000010011000000111111
qpac010_tig00005764_len=450333 281118 1100001111001100110011000001010011110000000011000011000000111111110011000000110000010001000000110111
qpac010_tig00005764_len=450333 281156 1100001111001100110011000001010111110000010011000011000000111111110011000000110000010001000000110111
qpac010_tig00005764_len=450333 281627 1100011111001100110011000001010111110000010011000011000000110101110011000000110000..0001000000110111
qpac010_tig00005764_len=450333 281656 1100011111001100110011000001010001110000010011000011000000111111110011000000110000010001000000110101
qpac010_tig00005764_len=450333 281718 01000011010011001100110000010101..110000000011000011000000111111110001..0000110000010001000000110111
qpac010_tig00005764_len=450333 281725 01000011010011001100110000010101..110000000011000011000000111111110001..0000110000010001000000110111
qpac010_tig00005764_len=450333 282216 11000011110011..110111000011000111110011111111110011010011111111110011111111110000111111110000111111
qpac010_tig00005764_len=450333 282254 1100001111001100110011000011010111110000010011010011000000111111110011010000010000110001000000110111
qpac010_tig00005764_len=450333 282278 1100001111001100110011000011010111110000010011000011000000111111110011010000..0000010001000000110001
qpac010_tig00005764_len=450333 282284 1100001111001100110011000011010111110000010011000011000000111111110011010000..0000010001000000110001
qpac010_tig00005764_len=450333 282502 1100001111001100110011000011010111110000010011000011000000111111110111000000..0000010001000000110111
qpac010_tig00005764_len=450333 282540 1100001111001100110011000011110011110000010011000011000000111111110011000000..0000010011000000111111
qpac010_tig00005764_len=450333 282547 1100001111001100110011000011110011110000010011000011000000111111110011000000010000010001000000111111
qpac010_tig00005764_len=450333 282645 11000011110011001100110000110101..110000010011000011000000111111110011000000110000010001000000110011
qpac010_tig00005764_len=450333 282670 1100001111001100110011000011010111110000010011000011000000011111010011000000110000010001..0000110111
qpac010_tig00005764_len=450333 282751 1100001111000100110011000011010111110000000011000011000000111111110001000000110000010001000000010111
qpac010_tig00005764_len=450333 282971 1100001111001100..00110000..110111110000010011000011000000011111010011000000..0000010001000000110111
qpac010_tig00005764_len=450333 283250 1100001111001100110011000011010111110000010011000011000000110111110111000000110000010001000000110011
qpac010_tig00005764_len=450333 283503 0100001111001100110011000001000111110000010011000011000000111111110111000000110000000001000000110111
qpac010_tig00005764_len=450333 284017 111111111111111111111111111111111111110001001101111101110011111111..11000001111111110011011111110111
qpac010_tig00005764_len=450333 284135 ..000011110011001100110000010101111100000100110000010000011101..110011000000110000010001000000110111
qpac010_tig00005764_len=450333 284459 11111111..11111111111111111111..11111100010011001111010000..11..111111010001111111110001011111111111
qpac010_tig00005764_len=450333 284559 010000111100..0011001100..0100001111000001001100000100000111..110100..00000011..0011000100000001..11
qpac010_tig00005764_len=450333 284773 ..1111....11111111111111..1111..1111110101001101..110111011111..111111..0111..111111011101111111..11
qpac010_tig00005764_len=450333 284937 11....111111111111..1111111111..1111110001011100..1111110111..11..11..010011111111..00110111..1101..
qpac010_tig00005764_len=450333 285937 11000111110001001100..0000110001111100000100110000110000000111......11..0000110001110001000000110111
qpac010_tig00005764_len=450333 286230 11000001110011001100110000110001011100..010011000011010000111111..00110000..1100000100010000..11..11
qpac010_tig00005764_len=450333 286657 1100011111001100110011000001000111110000010011000011010000111111110011000000110000010001000000010111
qpac010_tig00005764_len=450333 286834 110000110100110011....0000010101111100000100110000110001001101110100010000001100....0001000001110111
qpac010_tig00005764_len=450333 286908 1100001101001100110011000111010111110100010101000011000100111111110011000000010000010000000000010111
qpac010_tig00005764_len=450333 287040 1100001111001100110011000011010101110000010001000011000000110111110001000000110000000001000000110111
qpac010_tig00005764_len=450333 287120 1100001111001100110011000001010111110000010011000011000000110101010011000000110000010000..0000110111
qpac010_tig00005764_len=450333 287121 1100001111001100110011000001010111110000010011000011000000110101010011000000110000010000..0000110111
qpac010_tig00005764_len=450333 287130 1100001111001100110011000001110111110000010011000011000000110111110011000000110000010000..0000110111
qpac010_tig00005764_len=450333 287202 1100001101000100110011000001000011110000010011000011000000110111110011000000110000010001000000110111
qpac010_tig00005764_len=450333 287607 11000011110011001100010000110100111100000100110000110000001101..01..110000..110000110000000000110011
qpac010_tig00005764_len=450333 287726 11000011010011..11000100001101011101000001000100001100000011..11110001000000110000000000000000010111
qpac010_tig00005764_len=450333 287844 01000011110011001100110000010111111100000100010000110000000111..11001100000011000001000100..00010011
qpac010_tig00005764_len=450333 287972 ..000001110011..010001..00110101110100000100110000110000..0111111100110000..0100000100010000..110011
qpac010_tig00005764_len=450333 287994 0100000111001100010001..00110101111100000100110000110000..1101111100110000..010000..00010000..110111
qpac010_tig00005764_len=450333 287997 0100000111001100010001..00110101111100000100110000110000..1111111100110000..010000..00010000..110111
qpac010_tig00005764_len=450333 288018 00111100001100010011......000101000011000000000011000111..000000000100000011001111..00010011..000000
qpac010_tig00005764_len=450333 288146 11000011110001001100010000..00011111000001001100001100000011..111100..000000110000010000000000010111
qpac010_tig00005764_len=450333 288188 110001011100010011000100001100011111000011001100001100..0011..111100..000000110000010000000000010111
qpac010_tig00005764_len=450333 288201 110001011100110011001100001100011111000011001100001100..0011..011100..000000110000010000000000010111
qpac010_tig00005764_len=450333 288381 01000001110011000100010000110101111100000100010000010000001101..110011000000010000010001000000010101
qpac010_tig00005764_len=450333 288698 1100001111001100110001000011000111..0000010011000011000000111111110011000000110000010001000000..0101
qpac010_tig00005764_len=450333 288996 1100111111001100..0011000001011111110000010011000011000000111101110011000000110000010001000000110111
qpac010_tig00005764_len=450333 289502 1100001111001100..00110000110001111100000100110000110000001111111100110000001100000100..000000110111
qpac010_tig00005764_len=450333 290783 111111111111111111..11111111111111111100110011001111011100111111111111000000111111110011001111110111
qpac010_tig00005764_len=450333 290839 1111111111111111111111111111111111111100110011001111011100111111111111000100111111110011001111..0111
qpac010_tig00005764_len=450333 291626 11111111111111111111111111..011111111100010011011111111100111111111111000100111111110011001111110111
qpac010_tig00005764_len=450333 291836 00010000001100000000000001..000100000000000000000000000000000000000100000000000000000000000000000000
qpac010_tig00005764_len=450333 292087 0011110001110011001100111100011100111100010000000100011100001111001111000000001111110001001111000111
qpac010_tig00005764_len=450333 292598 1111111111111111111111111111111111111100010011001101011100111111111111000000111111110011011111110111
qpac010_tig00005764_len=450333 292679 00111100111100110011001111000100000111000100000011001111000011..001111000000000111010001001111000111
qpac010_tig00005764_len=450333 293087 0000000000000000000000000000000000000011010100110000000001000000000000010111000000001100010000..0100
qpac010_tig00005764_len=450333 293123 0000000001000000000000000000000000110000010000000000000000000101000011000000000000000000000000..0100
qpac010_tig00005764_len=450333 293284 1111....111111..111111......1111..1111000100110011110011001111....111100010011......001100111111..11
qpac010_tig00005764_len=450333 293306 0000....000000..0000........0000..00..110111001100000100110000....00..01010100....00110001000000..00
qpac010_tig00005764_len=450333 293439 0100000101001100010011000001010101000000000011000011000000110000110000000000110000010001000000110000
qpac010_tig00005764_len=450333 293464 ..00001101001100110011000001..001100000000001100001100..00110000010000000000110000010001000000110000
qpac010_tig00005764_len=450333 293945 1100001101001100110011000011111111000011011111110011010011110000110000111111110000011101110001110100
qpac010_tig00005764_len=450333 294181 1100001101001100110011000011010111000011011111110011010011110000110000111111110000111101110000110100
qpac010_tig00005764_len=450333 294432 1100000101001100110001000001010111000000000001000011000000010000110000000000110000000001000000010000
qpac010_tig00005764_len=450333 295256 11000011010001001100110000110101010000000000110000110000000100..0100000000..110000010011000000110000
qpac010_tig00005764_len=450333 295265 00000000000000000000000000000000000000110111001100000100110000..0000001111..000000001100110000000100
qpac010_tig00005764_len=450333 295342 0000000000000000000000000000..0000000011001100110000010001000000000000110111000000001100110000000100
qpac010_tig00005764_len=450333 295413 11000011110011001100110000111101110000110111111100110100..110000110000111111110000111101110000110000
qpac010_tig00005764_len=450333 295531 1100001101001100010011000011000011000000000001000011000000110000110000000000110000000001000000010000
qpac010_tig00005764_len=450333 295809 1100001101001100110011000011010011000000000011000011000000110000010000000000110000010001000000010000
qpac010_tig00005764_len=450333 295811 1100001101001100110011000011010011000000000011000011000000110000010000000000110000010001000000010000
qpac010_tig00005764_len=450333 295863 1101001101001100110011000011111101000011011111110011010011110000..0000111111110001111111110000110100
qpac010_tig00005764_len=450333 296020 11000111010011001100010000010101..000000000011000011000000010000010000000000110000010001000000010000
qpac010_tig00005764_len=450333 296715 1100..11010011001100..00000111011100000000001100001100000001000001000000000011..00..0000000000010000
qpac010_tig00005764_len=450333 296719 1100..11010011001100..00000111011100000000001100001100000001000001000000000011..00..0000000000010000
qpac010_tig00005764_len=450333 296803 110001110100110011011100001101011100001101111111001100001111000011000011111111..01011101110001110100
qpac010_tig00005764_len=450333 298324 010000110100110011001100001111011100000000001100001100000011000001..00000000110000000001000000010000
qpac010_tig00005764_len=450333 298448 1100001101000100110001000011010001000000000011000011000000010000110000000000010000010001000000010000
qpac010_tig00005764_len=450333 298536 01000011010011001100010000010101110000000000110000110000..01000001000000000011..00010000000000..0000
qpac010_tig00005764_len=450333 298546 01000011000011001100010000110101110000000000010000110000..010000010000000000110000010000000000..0000
qpac010_tig00005764_len=450333 299085 00000000000000000000000000000000000000110101001100000100110000..000000011111000000001100110000..0100
qpac010_tig00005764_len=450333 299141 00000000001100000000000001000001000000000000000000000000000000..000100000000..0000000000000000000000
qpac010_tig00005764_len=450333 299142 00000000000000000000000000000000000000110111001100000100110000..000000011111..0000000100110000000100
qpac010_tig00005764_len=450333 299205 00000000000000000000000000000000001100000000000000000000000001..000001000000..0000000000000000000101
qpac010_tig00005764_len=450333 299225 0100001111001100010011000001010101000000000011000001000000110000010000000000010000010001000000110000
qpac010_tig00005764_len=450333 299959 010000110100010011001100001100011100000000001100001100000011000011000000000011..00..0001000000110000
qpac010_tig00005764_len=450333 300297 0000001100001100110000000001010100000000000011000000000000110000110000000000110000000000000000000000
qpac010_tig00005764_len=450333 300482 1100001101001100110111000011010111000011011111110011010011110001110000111111110000011101110000110100
qpac010_tig00005764_len=450333 301441 11000001010000000000010000000000010000000000000000010000000000001100000000001100000100....0000010000
qpac010_tig00005764_len=450333 301455 01000001010000000000..00000000000100000000000000000100..000000001100000000001100000100....0000010000
qpac010_tig00005764_len=450333 301456 01000001010000000000..00000000000100000000000000000100..000000001100000000001100000100....0000010000
qpac010_tig00005764_len=450333 301520 00..0000000000010011001100000100..0011000000000001000111000000000000000000000011010000..0011..000000
qpac010_tig00005764_len=450333 301658 ..00000100000000000001000000000011000000000000000001000000000000010000..0000010000000001000000010000
qpac010_tig00005764_len=450333 302574 110000010000000000000100000000000100000000000000000100000000..00010000000000010000010001..0000110000
qpac010_tig00005764_len=450333 303019 11000001010000000000..0000000000110000000000000000..000000000000010000000000..0000010001000000010000
qpac010_tig00005764_len=450333 303137 00110000001100110011001111000101000011111111..1111010111..00000000110111111101111101..0111111100..00
qpac010_tig00005764_len=450333 303715 0100001101..0000000011000000000011000000000000000001000000000000010000000000010000010000000000110000
qpac010_tig00005764_len=450333 304270 0100000101000000000001000000000011000000000000000001000000000000010000000000110000010001000000010000
qpac010_tig00005764_len=450333 304287 0100001101000000000001000000000011000000000000000001000000000000010000000000110000010001000000010000
qpac010_tig00005764_len=450333 304440 01..0011010000000000110000000000010000000000000000010000000000000100000000000100000000..000000010000
qpac010_tig00005764_len=450333 305912 0011010001110011001100111100000100111111111100111100111111000111001100111111001111111101111111001101
qpac010_tig00005764_len=450333 307016 ..000001000000000000010000....0001000000000000000001000000000000010000000000..0000000001000000010000
qpac010_tig00005764_len=450333 307492 ................1111..111111....01......11111111..........11..1101........1101....0111..11....11....
qpac010_tig00005764_len=450333 307688 01000001..0000....0001000000..000100000000..00000001000000..........0000..0001000000000100000001..00
qpac010_tig00005764_len=450333 307826 11..111101000100110011000001011111000000000011..0011..000011..00110001000000..000001..00....000100..
qpac010_tig00005764_len=450333 308067 00000011010000....00010000..0000010000000000000000....0000000000010000000000..00..0000..000000010000
qpac010_tig00005764_len=450333 308162 0100000101000000..00110000000000110000000000000000010000000000..01..00000000010000010001000000..0000
qpac010_tig00005764_len=450333 308208 01000001010000....00110000..000011000000000000000001000000000000..0000000000010000010001000000010000
qpac010_tig00005764_len=450333 308306 01000101..0000..0000110000....00010000000000000000..0000000000....0000000000..00000100..00..00010000
qpac010_tig00005764_len=450333 308321 11000101..0000..0000110000....00010000000000000000010000000000..010000000000..000001......0000010000
qpac010_tig00005764_len=450333 308392 01000101..000000..0001000000..0001000000000000000001000000..00....000000000001....000000..00000100..
qpac010_tig00005764_len=450333 308408 01000101..000000..0001000000..00010000000000000000010000....00....000000000001....000000000000..0000
qpac010_tig00005764_len=450333 308447 ..0000....0000000000010000000000010000000000000000010000..0000..01000000000001..00000000000000010000
qpac010_tig00005764_len=450333 308456 ..0000....0000000000010000000000010000000000000000010000..0000..01000000000001..00000000000000010000
qpac010_tig00005764_len=450333 308994 0100000101000000000001000000000001000000000000000011000000000000010000000000010000010000000000..0000
qpac010_tig00005764_len=450333 309380 0100000101000000..00010000..0000010000000000..0000010000000000000100..00000001......00....00..1100..
qpac010_tig00005764_len=450333 309430 0100000101000000000001000000000001000000000000..0001000000000000..00000000..0100....0001000000110000
qpac010_tig00005764_len=450333 309484 0100000101000000000001000000000011000000000000..0001000000000000010000000000010000..0001000000010000
qpac010_tig00005764_len=450333 309688 01000011000000000000..0000000000010000000000000000010000000000000100000000001100000100..000000010000
qpac010_tig00005764_len=450333 310012 00110100011111011111..11111111110011111111111111..0011..1111111100110011..1100111111..11111111001101
qpac010_tig00005764_len=450333 310234 010000010100000000000100000000000100000000000000..0100000000000001000000000001000001000100..00010000
qpac010_tig00005764_len=450333 310245 011100000111001100110011110001010011111111110011..0011111101111100110011111100111100110111..11001100
qpac010_tig00005764_len=450333 310330 11000011010000000000010000000000010000000000000000010000000000001100000000000100000000......00010000
qpac010_tig00005764_len=450333 310541 010001110100000000001100000000001100000000000000001100000000000001..00000000010000010000000000..0000
qpac010_tig00005764_len=450333 310774 0000000000001100010000000011010000000000000011000000000000110000000000000000000000000000000000000000
qpac010_tig00005764_len=450333 310808 1100001100000000000011000000000001000000000000000011000000000000010000000000110000010001000000010000
qpac010_tig00005764_len=450333 310838 0000000000001100110000000001010000000000000011000000000000110000000000000000000000000000000000000000
qpac010_tig00005764_len=450333 310908 00..000000001100110000000001110100000000000011000000000000010000000000000000000000000000000000..0000
qpac010_tig00005764_len=450333 311026 110000110000..00000001000000000001000000000000000001000000000000010000000000110000..0000000000110000
qpac010_tig00005764_len=450333 311080 1111001111111111111111111111111111111111111111111111111111111111111100111111111111111111111111111101
qpac010_tig00005764_len=450333 311524 0100000101000000000011000000000001000000000000000001000000000000010000000000110000010001000000010000
qpac010_tig00005764_len=450333 312833 00..0000000001..01000000000100000000000000001100000000000011000000000000..00000000000000000000000000
qpac010_tig00005764_len=450333 313726 000000000000010001000000000100010000000000000100000000000001000000000000000000000000000000..00000000
qpac010_tig00005764_len=450333 313927 ..00000000000011000100110000000000000000000000000000000000000000000000000000000101000000000001000000
qpac010_tig00005764_len=450333 314245 01000011....000000001100000000001100000000000000000100000000000001..0000000001000001000100..00010000
qpac010_tig00005764_len=450333 314306 0011000001..00..0011001111000001001111111111001111001111110011110011001111110011110011011111..001100
qpac010_tig00005764_len=450333 314835 110000..01000000000011000000000001000000000000000011000000000000010000000000110000010001000000010000
qpac010_tig00005764_len=450333 314881 11000001010000....0011000000000001000000000000000011000000000000010000000000110000010001000000010000
qpac010_tig00005764_len=450333 314975 1111011111110011011111111101010111111111111100111111111111011111111100111111111111111111111111111101
qpac010_tig00005764_len=450333 314980 0011000001110011001100111100010100111111111100111100111111001111011100111111001111111100111111001100
qpac010_tig00005764_len=450333 314985 0100000101000000000011000000000011000000000000000011000000000000010000000000010000000001000000010000
qpac010_tig00005764_len=450333 315165 0011000001110011001100111100010100111111111100111100111111011111001100111111001111011101111111..1100
qpac010_tig00005764_len=450333 315359 0111010001110111011100111100010100111111111100111100111111001111011101111111011111011101111111001100
qpac010_tig00005764_len=450333 315924 1100010111000000000001000000000001000000000000000011000000..0000..000000..00..0000010001000000010000
qpac010_tig00005764_len=450333 316916 1111011111110011011111111101010111111111111100111111111111001111111100111111111111111111111111..1100
qpac010_tig00005764_len=450333 317654 01000001010000000000110000000000..000000000000000011000000000000110000000000110000010001000000010000
qpac010_tig00005764_len=450333 318080 0000000001000000000000000000000000110000010000000000000000000101000000000000000000000000000000000100
qpac010_tig00005764_len=450333 319197 0100000101..0000000001000000000011000000000000000001000000000000110000000000010000010001000000010000
qpac010_tig00005764_len=450333 320347 110000010100000000001100000000001100000000000000001100000000000011..0000000011000001..01000000110000
qpac010_tig00005764_len=450333 320360 111101111111011101111111110101011111111111110011111111..11011111111100111111111111111111111111111101
qpac010_tig00005764_len=450333 320410 0100001101000000000001000000000011000000000000000011000000000000110000000000110000000001000000010000
qpac010_tig00005764_len=450333 320653 1100111100001100110011000011010111000000000011..0011000000..0000010011000000110000000001000000110011
qpac010_tig00005764_len=450333 320729 0100001101000000000001000000000011000000000000000001000000000000110000000000110000010000000000110000
qpac010_tig00005764_len=450333 320760 0100001101000000000001000000000011000000000000000011000000000000110000000000110000010001000000010000
qpac010_tig00005764_len=450333 320832 11001111010001001100110000110101110000000000110000110000001100..110011000000110000010011000000110011
qpac010_tig00005764_len=450333 320950 0000000000000000000000000000000000000011011101000000010001000000000100111100000000001100000000000100
qpac010_tig00005764_len=450333 320983 0000010000001100010000000001010100000000000001000000000000010000000011000000000000000000000000000001
qpac010_tig00005764_len=450333 320997 1100..1100001100110011000011010111000000000011000011000000010000110011000000110000010001000000..0011
qpac010_tig00005764_len=450333 321516 1100000101000000000001000000000001000000000000000011000000000000..0000000000110000010001000000110000
qpac010_tig00005764_len=450333 321611 1100000101000000000011000000000001000000000000000011000000000000010000000000010000..0001000000010000
qpac010_tig00005764_len=450333 322058 010000010100000000000100000000000100000000000000001100000000000001..00000000010000000001000000110000
qpac010_tig00005764_len=450333 322064 000001000000110011000000001101010000000000001100000000000001000000..11000000000000000000000000000001
qpac010_tig00005764_len=450333 322314 010000010100000000001100000000000100000000000000000100000000000001..00000000010000010001000000010000
qpac010_tig00005764_len=450333 322485 010001010100..00010001000011010001000000..000100000100000001000001..11000000110000..0001000000010011
qpac010_tig00005764_len=450333 323313 11000001010000..000011000000000011000000000000000001000000000000010000000000110000010001000000110000
qpac010_tig00005764_len=450333 323325 110000..01000000000011000000000001000000000000000001000000000000010000000000110000010001000000110000
qpac010_tig00005764_len=450333 326097 01..0111010000000000010000000000010000000000000000010000000000001100000000..010000010000000000010000
qpac010_tig00005764_len=450333 326130 0000010000001100010000000011010100000000000011000000000000010000..0001000000000000000000000000000001
qpac010_tig00005764_len=450333 327262 00..0100000011000100..000011010100000000000011....0000000011000000..01000000000000000000000000000001
qpac010_tig00005764_len=450333 327343 1100..010000000000001100..0000000100000000000000000100000000000001000000..000100000100010000..010000
qpac010_tig00005764_len=450333 327368 1100..010000110001001100..01010111000000000011..00110000001100..1100..00..000100001100110000..010011
qpac010_tig00005764_len=450333 327384 1100..0100000000..0011000000000001000000000000..00010000000000000100..00..00010000010001000000010000
qpac010_tig00005764_len=450333 327395 1100..0100000000..0011000000000001000000000000..00010000000000000100..00..0001..0001000100..00010000
qpac010_tig00005764_len=450333 327417 1100....00001100..00110000010001..00000000001100000100000001000001000100000011..00..000100..00010011
qpac010_tig00005764_len=450333 327444 11..00..01000000..00110000000000..000000000000000001000000000000010000000000110000....0100..0001..00
qpac010_tig00005764_len=450333 327597 01000001010000000000..0000000000010000000000000000010000000000000100....00000100000000..000000010000
qpac010_tig00005764_len=450333 327611 11001101010011000100..0000110101010000000000110000010000000100001100....00000100000100..000000010001
qpac010_tig00005764_len=450333 327965 010000110100000000..01000000000011000000000000000001000000000000010000000000110000010001000000010000
qpac010_tig00005764_len=450333 327993 0001000000010000000000000100010100000000000000000000001100000000000100000000000000000001000000000000
qpac010_tig00005764_len=450333 328029 0000010000000100010000000001010100000000000001000000000000010000000011000000000000000000000000000001
qpac010_tig00005764_len=450333 328324 1100111111001100110011000001010111000000000011000011000000110000110011000000110001010011000000110001
qpac010_tig00005764_len=450333 328347 110011111101110011001100001101011100000000001100001100000011000011001100000011000101001100000011....
qpac010_tig00005764_len=450333 328395 010000110101000000001100000000000100000000000000001100000000000001000000..000100..0000010000000100..
qpac010_tig00005764_len=450333 328396 000000000000000100010001000000000000000000000000000000000000000000000000..000001..0000000000010000..
qpac010_tig00005764_len=450333 329500 1100001101000000000001000000000001000000000000000011000000000000110000000000110000010001000000010000
qpac010_tig00005764_len=450333 329712 1100000101000000000001000000000011000000000000000001000000000000110000000000110000010011000000110000
qpac010_tig00005764_len=450333 331130 ..001111010011000100110000110111110000000000110000110000..11000001..11000000110000010001000000010011
qpac010_tig00005764_len=450333 331320 0100000101000000000011000000000001000000000000000011000000000000110000000000110000010001000000110000
qpac010_tig00005764_len=450333 331653 00000100000011000100..00001101010000000000..11000000000000010000000001000000000100000000000000000001
qpac010_tig00005764_len=450333 332360 1100000101000000000001000000000011000000000000000011000000000000010000000000110000000001000000110000
qpac010_tig00005764_len=450333 332788 1100111101000100110011000011010111000000000011000011000000110000110011000000110000..0001000000110011
qpac010_tig00005764_len=450333 332801 0000010000000100110000000001000100000000000011000000000000010000000001000000000000..0000000000000011
qpac010_tig00005764_len=450333 332871 0100000101000000000001000000000001000000000000000011000000000000110000000000010000010001000000010000
qpac010_tig00005764_len=450333 334029 1100001101000000000001000000000011000000000000000011000000000000010000000000110000010001000000010000
qpac010_tig00005764_len=450333 334034 1100001101000000000001000000000001000000000000000011000000000000010000000000110000010001000000010000
qpac010_tig00005764_len=450333 334156 1100001101000000000011000000000011000000000000000011000000000000010000000000110000010001000000110000
qpac010_tig00005764_len=450333 336272 1100010000000000000001000000000001000000000000000001000000000000..0000000000000000010000000000010000
qpac010_tig00005764_len=450333 336466 01000000000000000000010000000000..00000000000000000100000000000001..00000000000000010000000000010000
qpac010_tig00005764_len=450333 336502 00000000000011000100000000..010100000000000001110000000000..00..00001100000000..00000000000000000011
qpac010_tig00005764_len=450333 337243 1100000000001100110001000011010011000000000011110001000000010000010011000000000000000001000000110011
qpac010_tig00005764_len=450333 337751 1100000000001100110011000011010111000000000011110011..0000010000000011000000000000000000000000010011
qpac010_tig00005764_len=450333 337922 01..0100000001001100110000110101110000000000110100110000001100..010011000000000000000001000000110011
qpac010_tig00005764_len=450333 338705 0000000000000100110000000001000100000000000001110000000000010000000011000000..0000000000000000000011
qpac010_tig00005764_len=450333 338935 0000000000000100010000000001010100000000000011110000000000010000000011000000000000000000000000000011
qpac010_tig00005764_len=450333 338991 0000000000000100010000000001010100000000000011110000000000110000000011000000000000000000000000000011
qpac010_tig00005764_len=450333 339478 0000000000001100..000000000101010000000000001101000000000011000000000100..00000000000000000000000011
qpac010_tig00005764_len=450333 340085 110000000000110011001100001101011100000000001111001100000011000001000100000000000001..01000000110011
qpac010_tig00005764_len=450333 340668 1100000000000000000011000000000011000000000000000011000000..0000010000000000000000010001000000010000
qpac010_tig00005764_len=450333 340982 1100000000000000000001000000000001000000000000000001000000000000010000000000000000000001000000110000
qpac010_tig00005764_len=450333 341280 0000000000000100010000000011011100000000000011010000000000010000000011000000000000000000000000000011
qpac010_tig00005764_len=450333 341661 0100000000001100010011000011010111000000000011110011000000110000010011000000000000000001000000110011
qpac010_tig00005764_len=450333 341815 110000..00001100110011000001010101000000000011110011000000010000010011000000000000010001000000110011
qpac010_tig00005764_len=450333 342017 0000000000001100110000000011000100000000000011110000000000110000000011000000000000000000000000000011
qpac010_tig00005764_len=450333 342047 110000000000110001001100001101011100000000001111001100000011..00..0011000000000000010001000000010011
qpac010_tig00005764_len=450333 342098 0100000000000000..001100000000000100000000000000000100000000..00..0000000000000000010001000000010000
qpac010_tig00005764_len=450333 342168 0000..00000011000100000000010100..00000000001101000000000001000000..11000000000000000000000000000001
qpac010_tig00005764_len=450333 342181 0000..0000001100010000000001010100000000000011010000000000010000000011000000000000000000000000000001
qpac010_tig00005764_len=450333 342307 0000000000001100110000000001010000000000000011110000000000110000000011000000000000000000000000000011
qpac010_tig00005764_len=450333 342897 0000000000000100110000000011010000000000000001..0000000000110000000000000000000000000000000000000000
qpac010_tig00005764_len=450333 343119 01000000000000000000110000000000010000..000000000011000000000000010000000000000000010011000000110000
qpac010_tig00005764_len=450333 343146 00000000000001000100000000110101000000..000011110000000000110000000011000000000000000000000000000011
qpac010_tig00005764_len=450333 343531 0000000000..0100110000000001010100000000000011110000000000010000000011000000000000000000000000000011
qpac010_tig00005764_len=450333 344401 0000000000001100110000000011010100000000000011110000000000110000000011000000000000000000000000000011
qpac010_tig00005764_len=450333 345026 11000000000000000000110000000000010000000000000000110000000000000100000000..00000001..010000001100..
qpac010_tig00005764_len=450333 345027 11000000000000000000110000000000010000000000000000110000000000000100000000..00000001..010000001100..
qpac010_tig00005764_len=450333 345249 01000000..0000000000110000..00000100000000000000000100000000..000100....00000000..01..01..0000010000
qpac010_tig00005764_len=450333 345583 0100..0000000000000011000000000001000000000000000011000000000000010000000000000000010000000000110000
qpac010_tig00005764_len=450333 345779 11000000000000000000110000000000010000000000000000110000000000000100000000000000000100010000..110000
qpac010_tig00005764_len=450333 345781 11000000000000000000110000000000010000000000000000110000000000000100000000000000000100010000..110000
qpac010_tig00005764_len=450333 345874 11010000000000000000110000..000001000011011100000011110011000000010000111100000000010101000000110000
qpac010_tig00005764_len=450333 346320 11110011110011..110011000011010111110011111111000011110011111111010011111101110000011101000000111111
qpac010_tig00005764_len=450333 346767 1100000000000000000001000000000001000000000000000011000000000000000000000000000000000001000000110000
qpac010_tig00005764_len=450333 347083 110100000000..00000011000000000011000011000100000001110011000000010000111100000000011101000000110000
qpac010_tig00005764_len=450333 347095 1100000000000000000001000000000001000000000000000001000000..0000000000000000000000010001000000010000
qpac010_tig00005764_len=450333 347103 1100000000000000000001000000000001000000000000000001000000..0000000000000000000000010001000000010000
qpac010_tig00005764_len=450333 347143 0000001111000100110000000011000100110000010001000000000000111101010001000001010000000000000000000111
qpac010_tig00005764_len=450333 347208 01000000000000..0000010000000000010000000000000000110000000000000000000000000000000000..000000010000
qpac010_tig00005764_len=450333 347223 11010000000000..000001000000000011000011011100000011110011000000000000110100000000001100000000110100
qpac010_tig00005764_len=450333 347721 1100000000000000000001000000000001000000000000000001000000000000010000000000000000010001000000110000
qpac010_tig00005764_len=450333 348399 00000000010000000000000000..00000001000001000000..00000000001101..0000000000000000000000000000000100
qpac010_tig00005764_len=450333 348530 ..00000001000000000000000000..0000010000010000000000000000000101000000000000000000000000000000000100
qpac010_tig00005764_len=450333 348961 0000001101001100010000000011010100000000..0011000000000000010000000011000011110000000000000000000011
qpac010_tig00005764_len=450333 350087 0100000000000000000001000000000001000000000000000001000000000000010000000000000000010001000000010000
qpac010_tig00005764_len=450333 350181 01000000..000000000011000000000011110000010000000001000000000111010000000000000000010001000000110100
qpac010_tig00005764_len=450333 350389 110000000000000000000100000000000100..0000000000000100000000000001000000000000000000000100..00010000
qpac010_tig00005764_len=450333 350782 000000000000000001000000000101010000..0000001100000000000001000000000000000000000000000000..00000000
qpac010_tig00005764_len=450333 350932 000100000000000000000000000000000000001101110000000011000100000000....010100000000001100000000..0100
qpac010_tig00005764_len=450333 350936 010000000000000000000100000000000100000000000000001100000000000000....000000000000010001000000..0000
qpac010_tig00005764_len=450333 351047 11..00000000000000001100..000000110000000000000000110000000000..01000000..00000000010001000000110000
qpac010_tig00005764_len=450333 351751 0000000111001100110000000001010100110000010011000000000000111111010001000000110000000000000000000111
qpac010_tig00005764_len=450333 352408 0001000000000000000000000000000100000001011100000000010011000000000000110100..0000001100000000000100
qpac010_tig00005764_len=450333 352855 0000000101001100110000000011010100010000010011000000000000..11110100010000011100000000000000..000111
qpac010_tig00005764_len=450333 353872 0000001111001100010000000011010100110000010011000000000000111111010011000000110000000000000000000111
qpac010_tig00005764_len=450333 354040 0000001111001100110000000001010100010000000011000000000000..1111010011000001110000000000000000000111
qpac010_tig00005764_len=450333 354464 0000000111000100010000000001010100110000010011000000000000011111010011000001110000000000000000000111
qpac010_tig00005764_len=450333 354732 0000000111001100110000000001011100110000010001000000000000111111010011000001010000000000000000..0111
qpac010_tig00005764_len=450333 354939 0000001101000100110000000011010100110000000111000000000000011101..0011000001110000000000000000000111
qpac010_tig00005764_len=450333 355068 0000001111001100110000000011010101110000010011000000000000111111010011000001010000000000000000000101
qpac010_tig00005764_len=450333 355073 0000001101001100110000000011010101110000010011000000000000111111010011000001010000000000000000001101
qpac010_tig00005764_len=450333 355187 110000000000..0000000100000000000100000000000000000100110000000001000000..00000000..0011000000010000
qpac010_tig00005764_len=450333 356373 000000110100110001000000000101..00110000000011000000000000011111010001000011010000000000000000000101
qpac010_tig00005764_len=450333 356600 0001000000000000..000000000000000000011101110000000011000100000000000001010000000001..00000100000000
qpac010_tig00005764_len=450333 357661 11011111110011111111111101111111111111111111111111..1111111111111101..111111111111..1111111111111111
qpac010_tig00005764_len=450333 358235 00000000000000000001000000000000000000000000000000..000000000000000000000000001111000000000001000000
qpac010_tig00005764_len=450333 358425 00000011010001000100000000110101000000000000110000..0000001100000100000000011100000000..000000000011
qpac010_tig00005764_len=450333 358616 01110000000000000000010000000000110011110101000000..110111000000000001111100000000001111001100110100
qpac010_tig00005764_len=450333 358824 00000011110011001100000000110101001100000100110000..000000111111010011000001110000000000000000000111
qpac010_tig00005764_len=450333 359066 00001100000000010001001100000000000000000000000011..000000000000000000000000001101000000000001000000
qpac010_tig00005764_len=450333 359599 1101000000000000..00010000000000110011000000000000..001100000000010000000000000000010011000100110000
qpac010_tig00005764_len=450333 360081 00000000000000000011000000000000000000000000000000..000000000000000000000000000111000000000011000000
qpac010_tig00005764_len=450333 360775 0000000000000000000000000000000000000011011100000000110001000000000000111100000000000100000000000100
qpac010_tig00005764_len=450333 362153 1101011111..000001011100010001001111111111110011..11111111001111110011111111110000011111001100....11
qpac010_tig00005764_len=450333 362212 010100000000000000..11000000000001000100000000000001000100000000010000000000000000000001001100110000
qpac010_tig00005764_len=450333 362293 000000011100000000000000000000..00110011011100010000..00010011010000..111100010000001100000000001111
qpac010_tig00005764_len=450333 362360 000000011100000000000000000000..00110011111100110000110001001111000001111101110000001100000000000101
qpac010_tig00005764_len=450333 362386 1100011111000000000011000001000011111111111100110011111111001111110011111101110101011111011100111111
qpac010_tig00005764_len=450333 362474 11010011110000000000110000..010011111111111100110011111111011111110011..1101110100011111011100111111
qpac010_tig00005764_len=450333 362490 11000000000000000000010000..000011000100000000000011001100000000110000..0000000000000001001100110000
qpac010_tig00005764_len=450333 362611 11010000000000..000001000000000011001100000000000001000100000000010000000000000000010001001100010000
qpac010_tig00005764_len=450333 362677 1101001111000000000001000000000011111111111100110011111111001111110011111101110000011111001100111111
qpac010_tig00005764_len=450333 362691 00000011110000000000000000000000..110011111100110000110011001111110011111100110000001100000000001111
qpac010_tig00005764_len=450333 362960 1101001111000000000011000000010011111111111100110011111111001111110111111101110000001111001100111111
qpac010_tig00005764_len=450333 363401 010100000000000000000100000000001100110000000000000100010000000001000000..00000000010011001100010000
qpac010_tig00005764_len=450333 364486 00000011110000000000000000000000001100111111001100001100110011..010001111101110000001100000000001111
qpac010_tig00005764_len=450333 366111 1101001111001100000011000000000011111111111111110011111111111111110011111101110000011111001100111111
qpac010_tig00005764_len=450333 366169 01000000000000000000010000000000110011000000010000110011..00000001000000000000000001000100110001..00
qpac010_tig00005764_len=450333 366896 11010000000000000000010000000000010011000000000000110011000000000100....0000000000010011001100110000
qpac010_tig00005764_len=450333 367258 0100000000000000000001000000000001001100000000000011001100000000010000000000000000010001..01000100..
qpac010_tig00005764_len=450333 367378 1101000000000000000011000000000001001100000000000011001100000000010000000000000000010001001100010000
qpac010_tig00005764_len=450333 367960 110000111100110000001101000101..11111111111111..0011111111111111110011111101110000..111100..0111..11
qpac010_tig00005764_len=450333 368289 11010111110111000001110001010001111111111111111100111111111111111100111111011100....1111001100111111
qpac010_tig00005764_len=450333 368384 110100111100..000001110000010000..11111111111111..11111111111111110111111101..0001..11..001100111111
qpac010_tig00005764_len=450333 369037 0000000101..000000..000000000000001100111111001100001100110011....0001010101..00....1100000000..11..
qpac010_tig00005764_len=450333 369468 110100..1100110000..11000001010011111111111111110111111111111111110011111101..00..00..1101110011..11
qpac010_tig00005764_len=450333 369490 110000..1100..0000..110000000100111111111111111101111111111111111100111111....000000..110111....1111
qpac010_tig00005764_len=450333 369522 0100....00....0000..11000000000001001100000000....110011000000000000000000....000000..110011....0000
qpac010_tig00005764_len=450333 369736 11....111100..0101......01000000....111111111111..111111......11......11............111101..01..11..
qpac010_tig00005764_len=450333 369739 01....000000..0000......00000000....010000000100..010011......00......00............000100......00..
qpac010_tig00005764_len=450333 369752 11....11..01....01......01010100....11111111..11..111111......11......11............111101......11..
qpac010_tig00005764_len=450333 369818 ......11..01..........0101..0001....1111..11........1111..............11............1111............
qpac010_tig00005764_len=450333 375436 ......11..01....0101110001..01....1111..1111....011101..........110111....01..........11..11..111111
qpac010_tig00005764_len=450333 375494 00........00..0000....0000..000000....010101..01000000..01........00......0001........00..00..00..01
qpac010_tig00005764_len=450333 375495 00........00..0000....0000..000000....010101..01000000..01........00......0001........00..00..00..01
qpac010_tig00005764_len=450333 375554 0000....01..0100..............0000..0011..0100....00010001..01..0000..01..............000000........
qpac010_tig00005764_len=450333 375689 ..........00..000000..000000000101..01..........0000......01..............00..0000......00..00......
qpac010_tig00005764_len=450333 375722 ..........00..000000..00..000000..010101........0000......................00..0000......00..0001....
qpac010_tig00005764_len=450333 375739 ..........00..000000..00..000000..010101........0000......................00..0000......00..0001....
qpac010_tig00005764_len=450333 375945 ..0000....000000000001000000000001001100000000000001000100..000000000000..000000000100010011..010000
qpac010_tig00005764_len=450333 375964 ..00000000000000000001000000000001001100000000000001000100..000000000000..000000000100010011..010000
qpac010_tig00005764_len=450333 376388 00000011010011000000000000..0000001100110111111100001100111111..010011111101110000001100000000001111
qpac010_tig00005764_len=450333 376492 1101001111001100000011000000000011111111111111110011111111111111110011111111110000011111011100111111
qpac010_tig00005764_len=450333 376654 11110011..0011000000110000000000111111111111111100111111111111111100111111..110100011111001100111111
qpac010_tig00005764_len=450333 377079 1101001111011100000011000000000011111111111111110011111111111111110011111101110000011111011100111111
qpac010_tig00005764_len=450333 377383 110100111100110000001100000101001111111111111111001111111111..11110011111101110000011111001100111111
qpac010_tig00005764_len=450333 377594 0000001111000000000000000000000000110011111100110000110011001111010011111101110000001100000000001111
qpac010_tig00005764_len=450333 377714 1101001111001100000011000000010011111111111111110011111111111111..001111..01110000001111001100111111
qpac010_tig00005764_len=450333 377804 0000001111001100000000000000000000110011111111110000110011111111010011111101110000000100000000001111
qpac010_tig00005764_len=450333 379180 0000000001000000000000000000000000110000010000000000000000000101000001000000000000000000000000000100
qpac010_tig00005764_len=450333 384380 0000000000001100000000000000000000000000000011000000000000110100000000000000000000000000000000000000
qpac010_tig00005764_len=450333 385441 0100000000000000..0001000000000011001100000000000011001100000000010000000000000000010001001100010000
qpac010_tig00005764_len=450333 385799 0001000001000000000000000000000000110011111100110000110011001111000111010101000000001100000000001100
qpac010_tig00005764_len=450333 386655 110101111101110001011100000001011111111111111111001111111111111111..11111100110000011111001100111111
qpac010_tig00005764_len=450333 386941 00010000110000000000..000000..0000110011011100110000110011001111000011111100000000001100000000000100
qpac010_tig00005764_len=450333 387148 0001000011000000000000000000000000110011111100110000110011001101000011111100000000001100000000001100
qpac010_tig00005764_len=450333 387676 000100001100010000000000000000000011000011111111000011001111111100..1111010000000000000000..00001100
qpac010_tig00005764_len=450333 389257 00000000010000000000000000000000..01..0011000000000000..00001111000001000000000000000000000000000100
qpac010_tig00005764_len=450333 389550 0000000000000000000000000000000000000000110100000000110001000000000000111100000000000000000000..0100
qpac010_tig00005764_len=450333 389856 110000001100000000001101000000001111111111110011001111..1100111111001111111100000001..11110100111101
qpac010_tig00005764_len=450333 391113 1101010011110000010011000000010011111111111100110011111111011111010011111111000000011111111100111100
qpac010_tig00005764_len=450333 391254 00010011110011000000000000000001001100111111111100001100011111110100..111100010000..1100000000001111
qpac010_tig00005764_len=450333 391421 0000000100000100000000000000000100000000000011000000000000010000000000000000010000000000000000000001
qpac010_tig00005764_len=450333 391481 1100011100110100000001000000010111001100000011000001001100110000110000000011110000010011111100110011
qpac010_tig00005764_len=450333 391552 1100001100111100000011000000011111001100000011000011001100110000110000000000110000010011001100110011
qpac010_tig00005764_len=450333 391611 1100001100111100000011000000011111001100000011110011001100110000110000000011110000010011111100010011
qpac010_tig00005764_len=450333 392180 0000001101001100000000000000000100110000010011000000000000011111000011000000110000000000000000000111
qpac010_tig00005764_len=450333 392250 00000001110001000000000000000001001100000100110000000000001111110100010000001100000000000000..000101
qpac010_tig00005764_len=450333 393045 ..01001111..11010000..0000000101..1111111111111100......111111..1100111111111101000011..111100..1111
qpac010_tig00005764_len=450333 393165 ..00001111..11000000000000000001..110000010011000000000000..11110100110000001100000000..000000..0111
qpac010_tig00005764_len=450333 393364 1100000000110000000001000000000001000000110100000011111111000000010000111100000000011101000000010100
qpac010_tig00005764_len=450333 393558 11010011111111000000110000010000111100001111110000111111..111111110011111100110000011111000000111111
qpac010_tig00005764_len=450333 393639 0001000000000000000000000000010000001111000000110000000000000000000000000001000000000000110100000000
qpac010_tig00005764_len=450333 393738 1100000000110000000011000000000011000000011100000011111101000000010000011100000000001111000000110000
qpac010_tig00005764_len=450333 394076 1100001111111100000011000001000111110000111111000011111111111111110011111100110000011111000000111111
qpac010_tig00005764_len=450333 394222 0000000111000100000000000000000100110000010011000000000000110111010011000000010000000000000000000111
qpac010_tig00005764_len=450333 394245 0000001111000100000000000000000100110000010011000000000000110111010011000000010000000000000000000111
qpac010_tig00005764_len=450333 394300 1100000000110000000011000000000001000000011100000011111101000000000000011100000000011111000000110100
qpac010_tig00005764_len=450333 394312 1101001111111100000011000001010111111111111111110011111111111111110011111111110000011111111100111111
qpac010_tig00005764_len=450333 394449 0000000100..0000000000000000000000000000000011000000000000010000010000000000010000000000000000000011
qpac010_tig00005764_len=450333 394526 110000..0011..0000011100000000..11000000011100000011111111000000010000111100000000011111000000110100
qpac010_tig00005764_len=450333 394594 000000111100010000000000000001..00111111010011110000000000110111000011000011110000000000111100000111
qpac010_tig00005764_len=450333 394617 0000001111000100000000000000010100111111010011110000000000110111000011000011110000000000111100000111
qpac010_tig00005764_len=450333 394750 0000000001000000000000000000000000110000010000000000000000000101000011000000000000000000000000000100
qpac010_tig00005764_len=450333 394820 11000000001100000001110000000000010000000111000000111111110000000100001111..000000011111000000110100
qpac010_tig00005764_len=450333 395128 1100000000110000000011000000000011000000000000000011001100..0000010000000000000000010011000000110000
qpac010_tig00005764_len=450333 395729 00000011110011000000000000000001001100000000110000..00000011010101..11000000110000000000000000000111
qpac010_tig00005764_len=450333 395751 00000011110011000000000000000001001100000100110000..000000010101010011000000110000000000000000000011
qpac010_tig00005764_len=450333 395997 0000000000000000000100000000010000001111010100110000110011000000..0000111101001101001100011111000000
qpac010_tig00005764_len=450333 396081 0000001111001100110100000011111100111111111111110000110011111111010111111111111111001100011111001111
qpac010_tig00005764_len=450333 396193 0000000000000000000100000000110000001111011100110000110011000000000000111111001111001100011111000100
qpac010_tig00005764_len=450333 396317 0000001111001100110000000011111101111111111111110000110011111111010011111111111111001100111111001111
qpac010_tig00005764_len=450333 396420 00000000000000000001000000000100..001111011100110000110011000000000000111111001111001100011111000000
qpac010_tig00005764_len=450333 396459 00000011110011001100000000010111..110000010011000000000000111101000011000000110000000000000000000101
qpac010_tig00005764_len=450333 396664 000000110100110011000000000100....110000010011000000000000111101010011000000110000000000000000000111
qpac010_tig00005764_len=450333 396873 0000001111001100110000000011..110011000001001100000000000011010100000100000001..00000000000000000111
qpac010_tig00005764_len=450333 397191 00..000111000100010000000001001100110000010011000000000000..010101001100..0001..00000000000000000111
qpac010_tig00005764_len=450333 397251 000000011100110011000000..01010100110000010011000000..010001011100000100000011..00000000000000000111
qpac010_tig00005764_len=450333 399113 00000000000000..000000000000000000000000000000000001001100000000..0000000000000000010000000000010000
qpac010_tig00005764_len=450333 399311 0000001111001100010000000001011100110000010011000000000000111101000011000000110000000000000000000101
qpac010_tig00005764_len=450333 399385 00000011110011000100000000..011100110000010011000000000000111111010011000000110000000000000000..1101
qpac010_tig00005764_len=450333 399665 0000001101001100110000000001011100110000010011000000000000011101010011000000110000000000000000000111
qpac010_tig00005764_len=450333 399843 0000000001000000000000000000000000110000010000000000000000001101000001000000000000000000000000000100
qpac010_tig00005764_len=450333 400077 0000001111001100110000000011010100110000010011000000000000111111010011000000010000000000000000000111
qpac010_tig00005764_len=450333 400728 0000001111000100110000000001010100110000110011000000000000111111000011000000110000000000000000000111
qpac010_tig00005764_len=450333 403626 000000011100110011000000000100110011000001000100000000000011111111001100000011000000000000000000..11
qpac010_tig00005764_len=450333 403736 00000011110011000100000000011111001100000100110000000000001111010100110000000100000000000000000001..
qpac010_tig00005764_len=450333 403896 0000001111001100..00000000110101001100000100110000..000000011101010011000000010000000000000000000011
qpac010_tig00005764_len=450333 404099 0000001111001100110000000001011100110000010011000000000000011111010011000000110000000000000000000011
qpac010_tig00005764_len=450333 404648 000000111100010001000000000100110011000001001100..00000000011111010011000000110000000000000000000111
qpac010_tig00005764_len=450333 404701 0000001111000100010000000011001100110000010011000000000000111111010011000000110000000000000000000111
qpac010_tig00005764_len=450333 404872 0000000000000000000100000000000000000000000000000000000000000000000000000000001111000000000011000000
qpac010_tig00005764_len=450333 405318 000000111100110001000000000101110011000001001100000000000011..110100110000001100000000..000000000111
qpac010_tig00005764_len=450333 405651 00000000010000000000..000000..000001000001000000000000000000....00000100....000000000000000000000100
qpac010_tig00005764_len=450333 405779 0000001101001100110000000001010100110000000011000000000000010101010011000000110000000000000000000111
qpac010_tig00005764_len=450333 406165 00..00..11001100110000000011010100110000010001000000000000111101010011000000110000000000000000000111
qpac010_tig00005764_len=450333 406478 0000000111001100110000000011011100110000010011000000000000011111010011000000110000000000000000000111
qpac010_tig00005764_len=450333 407572 000000000000000000000000000000000000010000000000..00000000000000000000000000000111000000000101000000
qpac010_tig00005764_len=450333 408530 1111110000110011001111111100..0011001111011100111111111111000000011100111101001111..1111111111110100
qpac010_tig00005764_len=450333 408549 0000001111001100110000000011..1100110000010011000000000000111101010011000000110000000000000000000111
qpac010_tig00005764_len=450333 409126 0000001111001100110000000011011100110000111111000000110011111111010011111101110000001100000000001111
qpac010_tig00005764_len=450333 409599 000000111100110011000000001101110011000011111100..00110011111111010111111101110000001100000000001111
qpac010_tig00005764_len=450333 409665 0000001101001100110000000011011100110000010011000000000000111101010001000000010000000000000000000101
qpac010_tig00005764_len=450333 409754 0000000000000000000100000000000000000000000000000000000000000000000000..0000001101..0000000001000000
qpac010_tig00005764_len=450333 410298 00..000000000000000000000000000000000000110100000000010011000000000000011101000000000100000000000000
qpac010_tig00005764_len=450333 410516 0000001101001100010000000011001100110000010011000000000000011111010011000000110000000000000000000111
qpac010_tig00005764_len=450333 411137 000000111100010011000000001100..0011000011111100000001001101111101001111010011..00000100000000001111
qpac010_tig00005764_len=450333 411203 0000000101000100..00000000010101001100000100110000000000001101..010011000000010000....00000000000101
qpac010_tig00005764_len=450333 411685 00..0011110011000100..00001111110011000011111100000011001111111101..1111..0111000000..00..0000001111
qpac010_tig00005764_len=450333 411807 0000001111000100110000000011011100110000111111000000110011..1111010011..110111000000110000000000..11
qpac010_tig00005764_len=450333 412386 00..0000000000000000000000000000000000000111000000001100110000000000000101..000000001100000000000100
qpac010_tig00005764_len=450333 412575 000000000000..0000000000000000000000000001010000000011000100..00000000010101000000000100000000000100
qpac010_tig00005764_len=450333 413230 00000000000000000000000000..000000000000000100000000010011000000..00000101010000000000..000000..0100
qpac010_tig00005764_len=450333 414236 00000000000000000000..0000000000000000000111000000001100010000..000000010101000000..0100000000000000
qpac010_tig00005764_len=450333 414540 000000011101110001000000001101110011000001001100000000000001011101001100000001000000..00000000000101
qpac010_tig00005764_len=450333 414712 00000000000000000000000000000000000000000101000000000100110000..000000011100000000001100000000000000
qpac010_tig00005764_len=450333 414893 00000011110011001100..00001101110011000001001100000000000011010100001100000011000000..00000000000111
qpac010_tig00005764_len=450333 414948 00000011110011001100..0000110111001100000100110000000000001111110100110000..110000000000000000001111
qpac010_tig00005764_len=450333 415928 0001..11..001100110000000011011100110000..1111000000110011111111010011111101010000..1100000000000111
qpac010_tig00005764_len=450333 417675 0001000000000000000000000000000000000000011100000000110001000000000000011101000000001100000000000100
qpac010_tig00005764_len=450333 418047 000000010100110001000000000101110011000001001100000000000011111101001100000001..00000000000000000101
qpac010_tig00005764_len=450333 418116 0001001101001100110000000011011100110000111111000000110011111111000011111101010000001100000000001111
qpac010_tig00005764_len=450333 418371 0000001111000100110000000011011100110000010011000000000000111111010001000000110000000000000000000111
qpac010_tig00005764_len=450333 418492 0001000000000000000000000000000000000000001100000000110001000000000000110101000000000100000000000100
qpac010_tig00005764_len=450333 418741 00000000000000000000000000000000000000000111000000001100110000000000..010100000000..1100000000000100
qpac010_tig00005764_len=450333 419726 0001000000000000000000000000000000000000011100..0000110001000000000000011101000000000100000000000100
qpac010_tig00005764_len=450333 420409 0001..11110011001100000000110111001100001111110000001100111111111101111111111100000011..000000001111
qpac010_tig00005764_len=450333 421466 000000111100110011010000001101..00111100010011001100000000..11..010011000000111111000000000011..0111
qpac010_tig00005764_len=450333 421734 000000111100110011000000001101110011000001..110000....000011110101001100000011000000..00000000001111
qpac010_tig00005764_len=450333 421790 011111000011001100011111110000001100000000..00000011..11....0000011100....0000000011..0100110011..00
qpac010_tig00005764_len=450333 422032 000000110100110011000000001101010011000001..11000000..00..110111000011....0011000000..00000000001111
qpac010_tig00005764_len=450333 422440 000000110100010001000000000101110011000001..01000000..00..01..11010011......11000000..00000000000111
qpac010_tig00005764_len=450333 423017 000000000000000000000000000000000000000000110000000001000100000000000001010100000000..00000000000100
qpac010_tig00005764_len=450333 423028 000000111100110011000000001100010011000011001100000000000011110101001100000001000000..00000000000111
qpac010_tig00005764_len=450333 423249 00000001110011001100000000110101001100000100110000..000000011101010011000000110000..0000000000001111
qpac010_tig00005764_len=450333 423534 0001001101001100110000000011001100110000111111000000110011111111010011111101110000000100000000001111
qpac010_tig00005764_len=450333 423611 0000001111000100010000000011010100110000000011000000000000111111000011000000010000000000..0000000101
qpac010_tig00005764_len=450333 424199 0001000000000000000000000000000000000000011100000000110011000000000000111101000000001100000000000100
qpac010_tig00005764_len=450333 424329 0001000000000000000000000000010000000000010100000000110011000000000000111101000000000100000000000100
qpac010_tig00005764_len=450333 424806 000000..00000000000000000000000000000000011100000000110011000000000000110101....00000100000000000100
qpac010_tig00005764_len=450333 425227 ..00000000001100010000000001010100000000000000000000000000000000000001000000000000000000000000000000
qpac010_tig00005764_len=450333 425314 0001000000..0000..0000000000000000000000011100000000110001000000000000110101000000000100000000000000
qpac010_tig00005764_len=450333 425423 0000001111000100110000000001001100110000010011000000000000..1101000011000000110000000000000000000111
qpac010_tig00005764_len=450333 426281 0001..111100110011000000001101110011000011111100..00110011111111010011011101110000001100000000001111
qpac010_tig00005764_len=450333 426374 0001000000000000000000000000000000000000011100000000010001000000000000110101000000000100000000000100
qpac010_tig00005764_len=450333 426710 0001000000000000000000000000000000000000001100000000110001000000000000110101..0000000100000000000100
qpac010_tig00005764_len=450333 426950 0001000000000000..0000000000000000000000010100000000110001000000000000010101000000..0100000000000000
qpac010_tig00005764_len=450333 427139 00000011..000100..0000000011111100110000010001000000000000010111010001000000010000000000000000000101
qpac010_tig00005764_len=450333 427481 0001000000000000000000000000000000000000111100000000110001000000000000110101000000000100000000000100
qpac010_tig00005764_len=450333 428376 0000000000000000000000000000000000000000011101000000110001000000000000010100000000000100000000001100
qpac010_tig00005764_len=450333 428440 000000111100..0011000000000100110011000001..110000000000000111110100110000001100..000000000000000001
qpac010_tig00005764_len=450333 428787 0000001111001100110000000001011100110000010001000000000000110101000011000000010000000000000000000101
qpac010_tig00005764_len=450333 428982 0000001111000100110000000011011100110000010011000000000000010111110011000000010000000000000000000111
qpac010_tig00005764_len=450333 430095 0001000000000000000000000000000000000000011100000000110011000000000000011101000000000100000000000100
qpac010_tig00005764_len=450333 430153 0100000100110000000011000000000011000000000000000011001100000000010000000000000000010011000000110000
qpac010_tig00005764_len=450333 430352 0000001111001100110000000001011100110000010011000000000000111111000011000000110000000000000000000111
qpac010_tig00005764_len=450333 430361 0001000000000000000000000000000000000000011100000000110001000000000000011101000000001100000000000100
qpac010_tig00005764_len=450333 431582 00..001111001100110000000011011100110000111111000000110011111111..0011110101110000001100000000001111
qpac010_tig00005764_len=450333 431944 0001001111001100110000000011011100110000111111000000010011011111010011111101110000001100000000001111
qpac010_tig00005764_len=450333 432113 0000001101001100110000000011011100110000010011000000000000110101000001000000110000000000000000000111
qpac010_tig00005764_len=450333 432536 0001000000000000000000000000000000000000011100000000110001000000000000010101000000000100000000000100
qpac010_tig00005764_len=450333 432882 0000000111000100010000000001011100010000010011000000000000011111..0001000000110000000000000000000101
qpac010_tig00005764_len=450333 433385 00010000000000..000000000000000000000000011100000000110011000000000000110101000000001100000000000100
qpac010_tig00005764_len=450333 433655 0000..000000000000..00000000000000000000010100000000110001000000000000110101000000000100000000000100
qpac010_tig00005764_len=450333 433794 0000001111000100010000000001010100110000000011000000000000..01010100010000001100......00000000..0101
qpac010_tig00005764_len=450333 433807 0000001111000100010000000001011100110000000011000000000000..0101010001000000110000000000000000..0101
qpac010_tig00005764_len=450333 433839 00..000000000000000000000000..0000000000111100000000110011..00..000000111101000000000100000000000100
qpac010_tig00005764_len=450333 433868 00000000000000000000000000000000000000001101000000000100110000..000000111100000000000100000000000100
qpac010_tig00005764_len=450333 433938 0000001101000100..0000000011111100110000010011000000000000110101010011000000110000000000000000000111
qpac010_tig00005764_len=450333 434206 ..000011....010011000000001101010011000001001100000000000011..0111..1100000001..00..0000000000..0111
qpac010_tig00005764_len=450333 434237 ..000011..00010001000000..0101..00110000..001100..0000..0011..0101001100..0001000000..00000000..0101
qpac010_tig00005764_len=450333 434858 0000001111001100110000..00..0101001100000100110000..00000011..11010011..000011000000..00000000001111
qpac010_tig00005764_len=450333 435053 00010000000000000000..0000..0000000000000101000000000100010000000000001101..00000000..00000000000000
qpac010_tig00005764_len=450333 435097 0001001111001100..0000000001011100110000111111000000110011111111000011111100110000001100000000001111
qpac010_tig00005764_len=450333 435137 0000001111001100010000000001010100110000010011000000000000111111000011000000010000000000000000001101
qpac010_tig00005764_len=450333 435548 0001000111001100110000000011000100110000111111000000110011111111010011111100110000001100000000001111
qpac010_tig00005764_len=450333 437753 00000000000000000000000000000000000000000011000000000100010000000000..0101000000000000000000..000100
qpac010_tig00005764_len=450333 437957 00010011110011....00000000..01110011000011111100000011000111..11010011..1101110000..1100000000001111
qpac010_tig00005764_len=450333 438259 00000011110011..110000000011000100110000010011000000000000111111010011000000110000000000000000000111
qpac010_tig00005764_len=450333 438348 0001001111001100010000000011011100110000111111000000110001111101010011111101110000001100000000001111
qpac010_tig00005764_len=450333 438540 00010001110011000100000000010111001100001111110000001100..1101110100010111001100..001100000000001111
qpac010_tig00005764_len=450333 439673 0000000111001100010000000011011100110000010011000000000000011101010011000000110000000000000000000111
qpac010_tig00005764_len=450333 439885 0000001111001100010000000001111100010000000001000000000000111111010011000000010000000000000000000011
qpac010_tig00005764_len=450333 440323 00000000000000000000000000..000000000000001100000000010001..0000000000110101000000000100000000000100
qpac010_tig00005764_len=450333 440364 0000..01010011..1100000000..011100110000010001000000000000..0111010011000000010000000000000000..0101
qpac010_tig00005764_len=450333 440853 00000001010001001100000000..01110011000001000100000000000001010101001100000001..00000000000000000101
qpac010_tig00005764_len=450333 440974 ......01..00..00..000000....0111..010000..00..000000..00....01010100........010000....000000......01
qpac010_tig00005764_len=450333 441133 ....00011100......00000000..0001..110000..0011000000..00......010100......00....00..00..00000000..01
qpac010_tig00005764_len=450333 441774 0000000101001100..00000000010001000100..010001000000000000..1101..00010000001100000000..000000000101
qpac010_tig00005764_len=450333 441955 000000..010001000100000000..010100..00000000010000000000000111010000010000000100..000000..00000000..
qpac010_tig00005764_len=450333 441981 000100..010011000100000000..011100010000111101000000110001011111010011011100010000000100000000000101
qpac010_tig00005764_len=450333 445588 ........0000......00..0000....01....0000..000100....0000..........00......00..00......00..00........
