# Supplementary material for: Quinoa genome assembly employing genomic variation for guided scaffolding
Source: Theor Appl Genet. 2021 Aug 7;134(11):3577–94. doi: 10.1007/s00122-021-03915-x (PMC8519820; doi:10.1007/s00122-021-03915-x)
Supplement: Supplementary file 10 — Supplementary file10 (ZIP 828 KB) [file 122_2021_3915_MOESM10_ESM.zip › SupplFile-HAPLOCODE/code_varpat/test_output/validator.out]

qpac010tig00005444len=60711 qpac010tig00005445len=129041 0.947916666666667 2 hh
qpac010tig00005445len=129041 qpac010tig00005764len=450333 0.621668261990843 3 hh
qpac010tig00000175len=540389 qpac010tig00005445len=129041 0.549448830713748 4 na
qpac010tig00005444len=60711 qpac010tig00005764len=450333 0.702702702702703 1 na
qpac010tig00000175len=540389 qpac010tig00005764len=450333 0.604737448370188 4 na
