# Supplementary material for: Quinoa genome assembly employing genomic variation for guided scaffolding
Source: Theor Appl Genet. 2021 Aug 7;134(11):3577–94. doi: 10.1007/s00122-021-03915-x (PMC8519820; doi:10.1007/s00122-021-03915-x)
Supplement: Supplementary file 10 — Supplementary file10 (ZIP 828 KB) [file 122_2021_3915_MOESM10_ESM.zip › SupplFile-HAPLOCODE/code_varpat/test_output/links_unset_unset_6_10_2020_12_33_18.hps]

$VAR1 = {
          'link' => [],
          'linkocc' => 0,
          'chrom' => 'qpac010tig00000175len=540389',
          'start' => '0',
          'end' => '100000',
          'cons' => {}
        };
$VAR2 = {
          'link' => [
                      {
                        'lforce' => [
                                      {
                                        'VVvVVVVVVvVVVVvVvVNVVVVVVVvVVVVVVNVVVvVvvvVVVvvVVV::6' => 'VVvVVVVVVvVVVVvVvVNVVVVVVVvVVVVVVvVVVvVvvvVVVvNVVV::50',
                                        'NNNvVNvNvNNNNVvVNVNNvNVNNNNNNvVVvvVVNvvNNNNNNNNNvv::8' => 'NNNNvNNNNNNNNvvvNVNNvNVNNNNNNVVVNNVVNvNNNNNNNNNNVV::7'
                                      }
                                    ],
                        'lend' => 300000,
                        'lchrom' => 'qpac010tig00000175len=540389',
                        'lstart' => 200000,
                        'jaccardi' => '0.539796529024536'
                      },
                      {
                        'lforce' => [
                                      {
                                        'NNNvVNvNvNNNNVvVNVNNvNVNNNNNNvVVvvVVNvvNNNNNNNNNvv::8' => 'NNNVvNvNVNNNNVvVNVNNvNVNNNNNNNVvvNVVNvvNNNNNNNNNVV::12'
                                      }
                                    ],
                        'lend' => 400000,
                        'lchrom' => 'qpac010tig00000175len=540389',
                        'lstart' => 300000,
                        'jaccardi' => '0.334253054789121'
                      },
                      {
                        'lforce' => [
                                      {
                                        'NNNvVNvNvNNNNVvVNVNNvNVNNNNNNvVVvvVVNvvNNNNNNNNNvv::8' => 'NNNVVNVNVNNNNVvVNVNNvNVNNNNNNNVVvNVVNvVNNNNNNNNNVV::44',
                                        'vNNNNvNVNvvVvNNNNNNNNNNN.vNVNNNNvNNNNNNNNvNVNNNVNN::3' => 'vNNNNVNvNNVvvNNNvNNNNNNNNvNVNNNNvNNNNNNNvvNvNNNVNN::3'
                                      }
                                    ],
                        'lend' => 500000,
                        'lchrom' => 'qpac010tig00000175len=540389',
                        'lstart' => 400000,
                        'jaccardi' => '0.164859693877551'
                      },
                      {
                        'lforce' => [
                                      {
                                        'NNNvVNvNvNNNNVvVNVNNvNVNNNNNNvVVvvVVNvvNNNNNNNNNvv::8' => 'NNNVVNVNVNNNNvVvNVNNvNVNNNNNNNVvvNVVNvVNNNNNNNNNVV::9'
                                      }
                                    ],
                        'lend' => 600000,
                        'lchrom' => 'qpac010tig00000175len=540389',
                        'lstart' => 500000,
                        'jaccardi' => '0.0868516284680338'
                      },
                      {
                        'lforce' => [
                                      {
                                        'NNNvvNvNvNNNNNNvNvNNvNVNNNNNNvVvvvVVNvVNNNNNNNNNvV::10' => 'NNNVVNvNvNNNNvvVNVNNvNVNNNNNNNvvvNVVNvVNNNNNNNNNVv::53'
                                      }
                                    ],
                        'lend' => 100000,
                        'lchrom' => 'qpac010tig00005764len=450333',
                        'lstart' => 0,
                        'jaccardi' => '0.238631247185952'
                      },
                      {
                        'lforce' => [
                                      {
                                        'VVvVVVVVVVVVVVvVvVvVVVVVVVvVVVVVVVVVVvVvVvVVVNvVVV::3' => 'VvVVVVVVVVVVVVVVVVVVVVVVvVVVVvVVVVVVVVVVVVVVVNVVVV::9'
                                      }
                                    ],
                        'lend' => 200000,
                        'lchrom' => 'qpac010tig00005764len=450333',
                        'lstart' => 100000,
                        'jaccardi' => '0.06'
                      }
                    ],
          'linkocc' => 6,
          'chrom' => 'qpac010tig00000175len=540389',
          'start' => '100000',
          'end' => '200000',
          'cons' => {
                      'VVvVVVVVVVVVVVvVvVvVVVVVVVvVVVVVVVVVVvVvVvVVVNvVVV' => 3,
                      'NNNvvNvNvNNNNNNvNvNNvNVNNNNNNvVvvvVVNvVNNNNNNNNNvV' => 10,
                      'vNNNNvNVNvvVvNNNNNNNNNNN.vNVNNNNvNNNNNNNNvNVNNNVNN' => 3,
                      'VVvVVVVVVvVVVVvVvVNVVVVVVVvVVVVVVNVVVvVvvvVVVvvVVV' => 6,
                      'NNNNvNNNNNNNNVvVNVNNvNVNNNNNNvVvNNVVNvNNNNNNNNNNVV' => 7,
                      'NNNvVNvNvNNNNVvVNVNNvNVNNNNNNvVVvvVVNvvNNNNNNNNNvv' => 8
                    }
        };
$VAR3 = {
          'link' => [
                      {
                        'lforce' => [
                                      {
                                        'VvVVVVVVVVVVVVVVVVVVVVVVvVVVVvVVVVVVVVVVVVVVVNVVVV::9' => 'VVvVVVVVVVVVVVvVvVvVVVVVVVvVVVVVVVVVVvVvVvVVVNvVVV::3'
                                      }
                                    ],
                        'lend' => '200000',
                        'lchrom' => 'qpac010tig00000175len=540389',
                        'lstart' => '100000',
                        'jaccardi' => '0.06'
                      },
                      {
                        'lforce' => [
                                      {
                                        'NNNNNNNNNNNNNNNNNNNVvVNvNNvNvNNNNNNNvNNNNNvNvNNNNN::8' => 'NvNNNNNNNNNNNN.NNNNVvVNVvNvNVvNNNNNNvvNNNNvNvNNNNN::3'
                                      }
                                    ],
                        'lend' => '500000',
                        'lchrom' => 'qpac010tig00000175len=540389',
                        'lstart' => '400000',
                        'jaccardi' => '0.0158730158730159'
                      },
                      {
                        'lforce' => [
                                      {
                                        'NNNNNNNNNNNNNNNNNNNVvVNvNNvNvNNNNNNNvNNNNNvNvNNNNN::8' => 'NvNNNNNNNNNNNNNNNNNVvvNNNNvNvNNNNNNvvvNNNNVNvNNNvN::5'
                                      }
                                    ],
                        'lend' => '100000',
                        'lchrom' => 'qpac010tig00005445len=129041',
                        'lstart' => '0',
                        'jaccardi' => '0.0684931506849315'
                      },
                      {
                        'lforce' => [
                                      {
                                        'NNNNNNNNNNNNNNNNNNNVvVNvNNvNvNNNNNNNvNNNNNvNvNNNNN::8' => 'NNNNNNNNNNNNNNNNNNNVvVNVNNvNvvNNNNNNvNNNNNvNvNNNNN::8'
                                      }
                                    ],
                        'lend' => '100000',
                        'lchrom' => 'qpac010tig00005764len=450333',
                        'lstart' => '0',
                        'jaccardi' => '0.0672268907563025'
                      },
                      {
                        'lforce' => [
                                      {
                                        'NNNNNNNNNNNNNNNNNNNVvVNvNNvNvNNNNNNNvNNNNNvNvNNNNN::8' => 'NNNNNNNNNNNNNNNNNNNVvvNVNNvNvNNNNNNvvvNNNNvNvNNNvN::10'
                                      }
                                    ],
                        'lend' => 300000,
                        'lchrom' => 'qpac010tig00005764len=450333',
                        'lstart' => 200000,
                        'jaccardi' => '0.105263157894737'
                      },
                      {
                        'lforce' => [
                                      {
                                        'NNNNNNNNNNNNNNNNNNNVvVNvNNvNvNNNNNNNvNNNNNvNvNNNNN::8' => 'NvNNNNNNNNNNNNNNNNNVvVNNNNvNvNNNNNNvvNNNNNVNNNNNvN::5'
                                      }
                                    ],
                        'lend' => 400000,
                        'lchrom' => 'qpac010tig00005764len=450333',
                        'lstart' => 300000,
                        'jaccardi' => '0.0806451612903226'
                      }
                    ],
          'linkocc' => 6,
          'chrom' => 'qpac010tig00005764len=450333',
          'start' => '100000',
          'end' => '200000',
          'cons' => {
                      'vNvNvvv.NvvvVNvNVNVVvVNNNVVVVNNNvVNNV.NVv.vvVNN.NN' => 3,
                      'VvvVvVvVVvVVVNvvVNVVVVNVvVVVVVvVVVVVVVVVVVVVVNvVVv' => 12,
                      'VvNVvVvVVvVVVvvvVNVVVVNVNVVVVVNVVVVVVVVVVVVVVvvVVv' => 4,
                      'VvVVVVVVVVVVVVVVVVVVVVVVvVVVVvVVVVVVVVVVVVVVVNVVVV' => 9,
                      'VNvVvVvVVvVVVvvNVNVVVVvVvVVVVVNVVVVVVVVVVvVVVNvVVN' => 7,
                      'vNNNNVNVNvVvVNvNVNVVvVNNNVVVVNNNNVNNVvNvVNvvVNNvNN' => 5,
                      'NNNNNNNNNNNNNNNNNNNVvVNvNNvNvNNNNNNNvNNNNNvNvNNNNN' => 8
                    }
        };
$VAR4 = {
          'link' => [
                      {
                        'lforce' => [
                                      {
                                        'NNNNNNNNNNNNNNNNNNNVvvNVNNvNvNNNNNNvvvNNNNvNvNNNvN::10' => 'NvNNNNNNNNNNNN.NNNNVvVNVvNvNVvNNNNNNvvNNNNvNvNNNNN::3'
                                      }
                                    ],
                        'lend' => '500000',
                        'lchrom' => 'qpac010tig00000175len=540389',
                        'lstart' => '400000',
                        'jaccardi' => '0.016260162601626'
                      },
                      {
                        'lforce' => [
                                      {
                                        'NNNNvNVNNNNNNNNvNVNNvNVNNNNNNNvvNNVNNvNNNNNNNNNNvv::9' => 'NNNvvNvNvNNNNvvvNVNNvNVNNNNNNvVvvNvNNNvNNNNNNNNNvV::43'
                                      }
                                    ],
                        'lend' => '100000',
                        'lchrom' => 'qpac010tig00005445len=129041',
                        'lstart' => '0',
                        'jaccardi' => '0.195454545454545'
                      },
                      {
                        'lforce' => [
                                      {
                                        'NNNNNNNNNNNNNNNNNNNVvvNVNNvNvNNNNNNvvvNNNNvNvNNNvN::10' => 'NNNNNNNNNNNNNNNNNNNVvVNVNNvNvvNNNNNNvNNNNNvNvNNNNN::8'
                                      }
                                    ],
                        'lend' => '100000',
                        'lchrom' => 'qpac010tig00005764len=450333',
                        'lstart' => '0',
                        'jaccardi' => '0.0747663551401869'
                      },
                      {
                        'lforce' => [
                                      {
                                        'NNNNNNNNNNNNNNNNNNNVvvNVNNvNvNNNNNNvvvNNNNvNvNNNvN::10' => 'NNNNNNNNNNNNNNNNNNNVvVNvNNvNvNNNNNNNvNNNNNvNvNNNNN::8'
                                      }
                                    ],
                        'lend' => '200000',
                        'lchrom' => 'qpac010tig00005764len=450333',
                        'lstart' => '100000',
                        'jaccardi' => '0.105263157894737'
                      }
                    ],
          'linkocc' => 4,
          'chrom' => 'qpac010tig00005764len=450333',
          'start' => '200000',
          'end' => '300000',
          'cons' => {
                      'NNNNNNNNNNNNNNNNNNNVvvNVNNvNvNNNNNNvvvNNNNvNvNNNvN' => 10,
                      'NNNNvNNNNNNNNNvNNVNNvNvvNNNNNvVVNNvNNvNNNNNNNNNNvv' => 8,
                      'NNNNvNVNNNNNNNNvNVNNvNVNNNNNNNvvNNVNNvNNNNNNNNNNvv' => 9,
                      'NNNNvNNNNNNNNNNNNVNNvNVNNNNNNNvVNNvNNvNNNNNNNNNNvv' => 18
                    }
        };
$VAR5 = {
          'link' => [
                      {
                        'lforce' => [
                                      {
                                        'NNNvVNVNvNNNNvvvNVNNvNVNNNNNNVVvvNVNNvvNNNNNNNNNvV::26' => 'NNNVVNvNvNNNNVvvNVNNvNVNNNNNNVVvvNVNNvVNNNNNNNNNvV::4'
                                      }
                                    ],
                        'lend' => '100000',
                        'lchrom' => 'qpac010tig00005444len=60711',
                        'lstart' => '0',
                        'jaccardi' => '0.702702702702703'
                      },
                      {
                        'lforce' => [
                                      {
                                        'NvNNNNNNNNNNNNNNNNNVvVNNNNvNvNNNNNNvvNNNNNVNNNNNvN::5' => 'NvNNNNNNNNNNNNNNNNNVvvNNNNvNvNNNNNNvvvNNNNVNvNNNvN::5',
                                        'NNNvVNVNvNNNNvvvNVNNvNVNNNNNNVVvvNVNNvvNNNNNNNNNvV::26' => 'NNNvvNvNvNNNNvvvNVNNvNVNNNNNNvVvvNvNNNvNNNNNNNNNvV::43'
                                      }
                                    ],
                        'lend' => '100000',
                        'lchrom' => 'qpac010tig00005445len=129041',
                        'lstart' => '0',
                        'jaccardi' => '0.837837837837838'
                      },
                      {
                        'lforce' => [
                                      {
                                        'NNNvVNVNvNNNNvvvNVNNvNVNNNNNNVVvvNVNNvvNNNNNNNNNvV::26' => 'NNNVvNvNVNNNNvvVNVNNvNVNNNNNNvVvvNVNNNVNNNNNNNNNvV::11'
                                      }
                                    ],
                        'lend' => '200000',
                        'lchrom' => 'qpac010tig00005445len=129041',
                        'lstart' => '100000',
                        'jaccardi' => '0.702702702702703'
                      },
                      {
                        'lforce' => [
                                      {
                                        'NvNNNNNNNNNNNNNNNNNVvVNNNNvNvNNNNNNvvNNNNNVNNNNNvN::5' => 'NNNNNNNNNNNNNNNNNNNVvVNvNNvNvNNNNNNNvNNNNNvNvNNNNN::8'
                                      }
                                    ],
                        'lend' => '200000',
                        'lchrom' => 'qpac010tig00005764len=450333',
                        'lstart' => '100000',
                        'jaccardi' => '0.0806451612903226'
                      }
                    ],
          'linkocc' => 4,
          'chrom' => 'qpac010tig00005764len=450333',
          'start' => '300000',
          'end' => '400000',
          'cons' => {
                      'NNNvVNVNvNNNNvvvNVNNvNVNNNNNNVVvvNVNNvvNNNNNNNNNvV' => 26,
                      'NvNNNNNNNNNNNNNNNNNVvVNNNNvNvNNNNNNvvNNNNNVNNNNNvN' => 5,
                      'NNvNNNVNvNNNNvvvNNNNNNVNNNNNNvNNNNvNNNNNNNNNNNNNNv' => 6
                    }
        };
$VAR6 = {
          'link' => [],
          'linkocc' => 0,
          'chrom' => 'qpac010tig00005764len=450333',
          'start' => '400000',
          'end' => '500000',
          'cons' => {}
        };
$VAR7 = {
          'link' => [
                      {
                        'lforce' => [
                                      {
                                        'NNNvVNVNvNNNNVvVNVNNvNVNNNNNNVVvvNVVNvVNNNNNNNNNvV::25' => 'NNNvVNvNvNNNNVvVNVNNvNVNNNNNNvVVvvVVNvvNNNNNNNNNvv::8',
                                        'NNNNvNNNNNNNNvvvNVNNvNVNNNNNNVVVNNVVNvNNNNNNNNNNVV::7' => 'NNNNvNNNNNNNNVvVNVNNvNVNNNNNNvVvNNVVNvNNNNNNNNNNVV::7',
                                        'VVvVVVVVVvVVVVvVvVNVVVVVVVvVVVVVVvVVVvVvvvVVVvNVVV::50' => 'VVvVVVVVVVVVVVvVvVvVVVVVVVvVVVVVVVVVVvVvVvVVVNvVVV::3'
                                      }
                                    ],
                        'lend' => '200000',
                        'lchrom' => 'qpac010tig00000175len=540389',
                        'lstart' => '100000',
                        'jaccardi' => '0.788059701492537'
                      },
                      {
                        'lforce' => [
                                      {
                                        'VVNNNvNvNvVVvNNNNNNNNNNVVVNVNNNNvNNNvNNNNvNvVNNVNN::14' => 'vVNNNVNVNvVVVNNNNNNNNNNVVvNVNNNNvNNNvNNNNvNvVNNvNN::12'
                                      }
                                    ],
                        'lend' => 400000,
                        'lchrom' => 'qpac010tig00000175len=540389',
                        'lstart' => 300000,
                        'jaccardi' => '0.0753363228699551'
                      }
                    ],
          'linkocc' => 2,
          'chrom' => 'qpac010tig00000175len=540389',
          'start' => '200000',
          'end' => '300000',
          'cons' => {
                      'VVNNNvNvNvVVvNNNNNNNNNNVVVNVNNNNvNNNvNNNNvNvVNNVNN' => 14,
                      'NNNNvNNNNNNNNvvvNVNNvNVNNNNNNVVVNNVVNvNNNNNNNNNNVV' => 7,
                      'VVvVVVVVVvVVVVvVvVNVVVVVVVvVVVVVVvVVVvVvvvVVVvNVVV' => 50,
                      'NNNvVNVNvNNNNVvVNVNNvNVNNNNNNVVvvNVVNvVNNNNNNNNNvV' => 25
                    }
        };
$VAR8 = {
          'link' => [
                      {
                        'lforce' => [
                                      {
                                        'NNNVVNVNVNNNNvvVNVNNvNVNNNNNNNvvvNvvNvvNNNNNNNNNVV::41' => 'NNNvVNvNvNNNNVvVNVNNvNVNNNNNNvVVvvVVNvvNNNNNNNNNvv::8'
                                      }
                                    ],
                        'lend' => '200000',
                        'lchrom' => 'qpac010tig00000175len=540389',
                        'lstart' => '100000',
                        'jaccardi' => '0.172540768016833'
                      },
                      {
                        'lforce' => [
                                      {
                                        'vVNNNVNVNvVVVNNNNNNNNNNVVvNVNNNNvNNNvNNNNvNvVNNvNN::12' => 'VVNNNvNvNvVVvNNNNNNNNNNVVVNVNNNNvNNNvNNNNvNvVNNVNN::14'
                                      }
                                    ],
                        'lend' => '300000',
                        'lchrom' => 'qpac010tig00000175len=540389',
                        'lstart' => '200000',
                        'jaccardi' => '0.0753363228699552'
                      },
                      {
                        'lforce' => [
                                      {
                                        'VNVVVVVVVvVVVVvVNVNNvNVNNVNVNVVVVVVVNvVNVVNVNNVNVV::24' => 'VvVVVVVVVvVVVVvVvVNNvNVvNVNVvVVVVVVVNvVvVVNVNNVNVV::9',
                                        'NNNVVNVNVNNNNvvVNVNNvNVNNNNNNNvvvNvvNvvNNNNNNNNNVV::41' => 'NNNVVNVNVNNNNVvVNVNNvNVNNNNNNNVVvNVVNvVNNNNNNNNNVV::44'
                                      }
                                    ],
                        'lend' => 500000,
                        'lchrom' => 'qpac010tig00000175len=540389',
                        'lstart' => 400000,
                        'jaccardi' => '0.27380384676522'
                      },
                      {
                        'lforce' => [
                                      {
                                        'NNNVVNVNVNNNNvvVNVNNvNVNNNNNNNvvvNvvNvvNNNNNNNNNVV::41' => 'NNNVVNVNVNNNNvVvNVNNvNVNNNNNNNVvvNVVNvVNNNNNNNNNVV::9'
                                      }
                                    ],
                        'lend' => 600000,
                        'lchrom' => 'qpac010tig00000175len=540389',
                        'lstart' => 500000,
                        'jaccardi' => '0.110379898294945'
                      },
                      {
                        'lforce' => [
                                      {
                                        'NNNVVNVNVNNNNvvVNVNNvNVNNNNNNNvvvNvvNvvNNNNNNNNNVV::41' => 'NNNvvNvNvNNNNvvvNVNNvNVNNNNNNvVvvNvNNNvNNNNNNNNNvV::43'
                                      }
                                    ],
                        'lend' => 100000,
                        'lchrom' => 'qpac010tig00005445len=129041',
                        'lstart' => 0,
                        'jaccardi' => '0.437251984126984'
                      },
                      {
                        'lforce' => [
                                      {
                                        'NNNVVNVNVNNNNvvVNVNNvNVNNNNNNNvvvNvvNvvNNNNNNNNNVV::41' => 'NNNVvNvNVNNNNvvVNVNNvNVNNNNNNvVvvNVNNNVNNNNNNNNNvV::11'
                                      }
                                    ],
                        'lend' => 200000,
                        'lchrom' => 'qpac010tig00005445len=129041',
                        'lstart' => 100000,
                        'jaccardi' => '0.460674157303371'
                      },
                      {
                        'lforce' => [
                                      {
                                        'NNNVVNVNVNNNNvvVNVNNvNVNNNNNNNvvvNvvNvvNNNNNNNNNVV::41' => 'NNNVVNvNvNNNNvvVNVNNvNVNNNNNNNvvvNVVNvVNNNNNNNNNVv::53'
                                      }
                                    ],
                        'lend' => 100000,
                        'lchrom' => 'qpac010tig00005764len=450333',
                        'lstart' => 0,
                        'jaccardi' => '0.375756527753761'
                      }
                    ],
          'linkocc' => 7,
          'chrom' => 'qpac010tig00000175len=540389',
          'start' => '300000',
          'end' => '400000',
          'cons' => {
                      'NNNVvNvNVNNNNVvVNVNNvNVNNNNNNNVvvNVVNvvNNNNNNNNNVV' => 12,
                      'VNVVVVVVVvVVVVvVNVNNvNVNNVNVNVVVVVVVNvVNVVNVNNVNVV' => 24,
                      'vVNNNVNVNvVVVNNNNNNNNNNVVvNVNNNNvNNNvNNNNvNvVNNvNN' => 12,
                      'NNNVVNVNVNNNNvvVNVNNvNVNNNNNNNvvvNvvNvvNNNNNNNNNVV' => 41
                    }
        };
$VAR9 = {
          'link' => [
                      {
                        'lforce' => [
                                      {
                                        'NNNVVNVNVNNNNVvVNVNNvNVNNNNNNNVVvNVVNvVNNNNNNNNNVV::44' => 'NNNvVNvNvNNNNVvVNVNNvNVNNNNNNvVVvvVVNvvNNNNNNNNNvv::8',
                                        'vNNNNVNvNNVvvNNNvNNNNNNNNvNVNNNNvNNNNNNNvvNvNNNVNN::3' => 'vNNNNvNVNvvVvNNNNNNNNNNN.vNVNNNNvNNNNNNNNvNVNNNVNN::3'
                                      }
                                    ],
                        'lend' => '200000',
                        'lchrom' => 'qpac010tig00000175len=540389',
                        'lstart' => '100000',
                        'jaccardi' => '0.164859693877551'
                      },
                      {
                        'lforce' => [
                                      {
                                        'VvVVVVVVVvVVVVvVvVNNvNVvNVNVvVVVVVVVNvVvVVNVNNVNVV::9' => 'VNVVVVVVVvVVVVvVNVNNvNVNNVNVNVVVVVVVNvVNVVNVNNVNVV::24',
                                        'NNNVVNVNVNNNNVvVNVNNvNVNNNNNNNVVvNVVNvVNNNNNNNNNVV::44' => 'NNNVvNvNVNNNNVvVNVNNvNVNNNNNNNVvvNVVNvvNNNNNNNNNVV::12'
                                      }
                                    ],
                        'lend' => '400000',
                        'lchrom' => 'qpac010tig00000175len=540389',
                        'lstart' => '300000',
                        'jaccardi' => '0.512910314517237'
                      },
                      {
                        'lforce' => [
                                      {
                                        'VVVNNVNVNVVVVNNNVNVVvVNVVVVVVVNNVVNNVvNVVVVVVNVVNN::4' => 'VVVNNVNVNVVVVNNNVNVVvVNVVVVVVVNNvVNNVvNVVVVVVNVVNN::4',
                                        'NNNVVNVNVNNNNVvVNVNNvNVNNNNNNNVVvNVVNvVNNNNNNNNNVV::44' => 'NNNVVNVNVNNNNvVvNVNNvNVNNNNNNNVvvNVVNvVNNNNNNNNNVV::9',
                                        'NNNvVNvNvNNNNvvvNVNNNNVNNNNNNNVNvNNNNNVNNNNNNNNNNv::103' => 'NNNvvNvNvNNNNvvvNVNNNNVNNNNNNNvNvNNNNNVNNNNNNNNNNV::58'
                                      }
                                    ],
                        'lend' => 600000,
                        'lchrom' => 'qpac010tig00000175len=540389',
                        'lstart' => 500000,
                        'jaccardi' => '0.867816091954023'
                      },
                      {
                        'lforce' => [
                                      {
                                        'NNNvVNvNvNNNNvvvNVNNNNVNNNNNNNVNvNNNNNVNNNNNNNNNNv::103' => 'NNNvvNvNvNNNNvvvNVNNvNVNNNNNNvVvvNvNNNvNNNNNNNNNvV::43'
                                      }
                                    ],
                        'lend' => 100000,
                        'lchrom' => 'qpac010tig00005445len=129041',
                        'lstart' => 0,
                        'jaccardi' => '0.553832687257722'
                      },
                      {
                        'lforce' => [
                                      {
                                        'NvNNNNNNNNNNNN.NNNNVvVNVvNvNVvNNNNNNvvNNNNvNvNNNNN::3' => 'NNNNNNNNNNNNNNNNNNNVvVNVNNvNvvNNNNNNvNNNNNvNvNNNNN::8',
                                        'NNNVVNVNVNNNNVvVNVNNvNVNNNNNNNVVvNVVNvVNNNNNNNNNVV::44' => 'NNNVVNvNvNNNNvvVNVNNvNVNNNNNNNvvvNVVNvVNNNNNNNNNVv::53',
                                        'NNNvVNvNvNNNNvvvNVNNNNVNNNNNNNVNvNNNNNVNNNNNNNNNNv::103' => 'NNNVVNvNVNNNNvvVNVNNNNVNNNNNNNVNvNNNNNVNNNNNNNNNNv::7'
                                      }
                                    ],
                        'lend' => 100000,
                        'lchrom' => 'qpac010tig00005764len=450333',
                        'lstart' => 0,
                        'jaccardi' => '0.756564307966177'
                      },
                      {
                        'lforce' => [
                                      {
                                        'NvNNNNNNNNNNNN.NNNNVvVNVvNvNVvNNNNNNvvNNNNvNvNNNNN::3' => 'NNNNNNNNNNNNNNNNNNNVvVNvNNvNvNNNNNNNvNNNNNvNvNNNNN::8'
                                      }
                                    ],
                        'lend' => 200000,
                        'lchrom' => 'qpac010tig00005764len=450333',
                        'lstart' => 100000,
                        'jaccardi' => '0.0158730158730159'
                      },
                      {
                        'lforce' => [
                                      {
                                        'NvNNNNNNNNNNNN.NNNNVvVNVvNvNVvNNNNNNvvNNNNvNvNNNNN::3' => 'NNNNNNNNNNNNNNNNNNNVvvNVNNvNvNNNNNNvvvNNNNvNvNNNvN::10'
                                      }
                                    ],
                        'lend' => 300000,
                        'lchrom' => 'qpac010tig00005764len=450333',
                        'lstart' => 200000,
                        'jaccardi' => '0.016260162601626'
                      }
                    ],
          'linkocc' => 7,
          'chrom' => 'qpac010tig00000175len=540389',
          'start' => '400000',
          'end' => '500000',
          'cons' => {
                      'vNNNNVNvNNVvvNNNvNNNNNNNNvNVNNNNvNNNNNNNvvNvNNNVNN' => 3,
                      'VVVNNVNVNVVVVNNNVNVVvVNVVVVVVVNNVVNNVvNVVVVVVNVVNN' => 4,
                      'NNNvVNvNvNNNNvvvNVNNNNVNNNNNNNVNvNNNNNVNNNNNNNNNNv' => 103,
                      'VNvNNVNVNvVVVNNNNNNNNNNNNVNVNvNNvVNNNNNNVVNvNNVNNN' => 8,
                      'NvNNNNNNNNNNNN.NNNNVvVNVvNvNVvNNNNNNvvNNNNvNvNNNNN' => 3,
                      'NNNVVNVNVNNNNVvVNVNNvNVNNNNNNNVVvNVVNvVNNNNNNNNNVV' => 44,
                      'VvVVVVVVVvVVVVvVvVNNvNVvNVNVvVVVVVVVNvVvVVNVNNVNVV' => 9
                    }
        };
$VAR10 = {
           'link' => [
                       {
                         'lforce' => [
                                       {
                                         'NNNVVNVNVNNNNvVvNVNNvNVNNNNNNNVvvNVVNvVNNNNNNNNNVV::9' => 'NNNvVNvNvNNNNVvVNVNNvNVNNNNNNvVVvvVVNvvNNNNNNNNNvv::8'
                                       }
                                     ],
                         'lend' => '200000',
                         'lchrom' => 'qpac010tig00000175len=540389',
                         'lstart' => '100000',
                         'jaccardi' => '0.0868516284680338'
                       },
                       {
                         'lforce' => [
                                       {
                                         'NNNVVNVNVNNNNvVvNVNNvNVNNNNNNNVvvNVVNvVNNNNNNNNNVV::9' => 'NNNVvNvNVNNNNVvVNVNNvNVNNNNNNNVvvNVVNvvNNNNNNNNNVV::12'
                                       }
                                     ],
                         'lend' => '400000',
                         'lchrom' => 'qpac010tig00000175len=540389',
                         'lstart' => '300000',
                         'jaccardi' => '0.216277488097937'
                       },
                       {
                         'lforce' => [
                                       {
                                         'VVVNNVNVNVVVVNNNVNVVvVNVVVVVVVNNvVNNVvNVVVVVVNVVNN::4' => 'VVVNNVNVNVVVVNNNVNVVvVNVVVVVVVNNVVNNVvNVVVVVVNVVNN::4',
                                         'NNNvvNvNvNNNNvvvNVNNNNVNNNNNNNvNvNNNNNVNNNNNNNNNNV::58' => 'NNNvVNvNvNNNNvvvNVNNNNVNNNNNNNVNvNNNNNVNNNNNNNNNNv::103',
                                         'NNNVVNVNVNNNNvVvNVNNvNVNNNNNNNVvvNVVNvVNNNNNNNNNVV::9' => 'NNNVVNVNVNNNNVvVNVNNvNVNNNNNNNVVvNVVNvVNNNNNNNNNVV::44'
                                       }
                                     ],
                         'lend' => '500000',
                         'lchrom' => 'qpac010tig00000175len=540389',
                         'lstart' => '400000',
                         'jaccardi' => '0.867816091954023'
                       },
                       {
                         'lforce' => [
                                       {
                                         'NNNvvNvNvNNNNvvvNVNNNNVNNNNNNNvNvNNNNNVNNNNNNNNNNV::58' => 'NNNvvNvNvNNNNvvvNVNNvNVNNNNNNvVvvNvNNNvNNNNNNNNNvV::43'
                                       }
                                     ],
                         'lend' => 100000,
                         'lchrom' => 'qpac010tig00005445len=129041',
                         'lstart' => 0,
                         'jaccardi' => '0.746036494166916'
                       },
                       {
                         'lforce' => [
                                       {
                                         'NNNvvNvNvNNNNvvvNVNNNNVNNNNNNNvNvNNNNNVNNNNNNNNNNV::58' => 'NNNVVNvNVNNNNvvVNVNNNNVNNNNNNNVNvNNNNNVNNNNNNNNNNv::7',
                                         'NNNVVNVNVNNNNvVvNVNNvNVNNNNNNNVvvNVVNvVNNNNNNNNNVV::9' => 'NNNVVNvNvNNNNvvVNVNNvNVNNNNNNNvvvNVVNvVNNNNNNNNNVv::53'
                                       }
                                     ],
                         'lend' => 100000,
                         'lchrom' => 'qpac010tig00005764len=450333',
                         'lstart' => 0,
                         'jaccardi' => '0.726549792156154'
                       }
                     ],
           'linkocc' => 5,
           'chrom' => 'qpac010tig00000175len=540389',
           'start' => '500000',
           'end' => '600000',
           'cons' => {
                       'NNNVVNVNVNNNNvVvNVNNvNVNNNNNNNVvvNVVNvVNNNNNNNNNVV' => 9,
                       'NNNvvNvNvNNNNvvvNVNNNNVNNNNNNNvNvNNNNNVNNNNNNNNNNV' => 58,
                       'VVVNNVNVNVVVVNNNVNVVvVNVVVVVVVNNvVNNVvNVVVVVVNVVNN' => 4
                     }
         };
$VAR11 = {
           'link' => [
                       {
                         'lforce' => [
                                       {
                                         'NNNVVNvNvNNNNVvvNVNNvNVNNNNNNVVvvNVNNvVNNNNNNNNNvV::4' => 'NNNvvNvNvNNNNvvvNVNNvNVNNNNNNvVvvNvNNNvNNNNNNNNNvV::43'
                                       }
                                     ],
                         'lend' => 100000,
                         'lchrom' => 'qpac010tig00005445len=129041',
                         'lstart' => 0,
                         'jaccardi' => '0.895833333333333'
                       },
                       {
                         'lforce' => [
                                       {
                                         'NNNVVNvNvNNNNVvvNVNNvNVNNNNNNVVvvNVNNvVNNNNNNNNNvV::4' => 'NNNVvNvNVNNNNvvVNVNNvNVNNNNNNvVvvNVNNNVNNNNNNNNNvV::11'
                                       }
                                     ],
                         'lend' => 200000,
                         'lchrom' => 'qpac010tig00005445len=129041',
                         'lstart' => 100000,
                         'jaccardi' => '1'
                       },
                       {
                         'lforce' => [
                                       {
                                         'NNNVVNvNvNNNNVvvNVNNvNVNNNNNNVVvvNVNNvVNNNNNNNNNvV::4' => 'NNNvVNVNvNNNNvvvNVNNvNVNNNNNNVVvvNVNNvvNNNNNNNNNvV::26'
                                       }
                                     ],
                         'lend' => 400000,
                         'lchrom' => 'qpac010tig00005764len=450333',
                         'lstart' => 300000,
                         'jaccardi' => '0.702702702702703'
                       }
                     ],
           'linkocc' => 3,
           'chrom' => 'qpac010tig00005444len=60711',
           'start' => '0',
           'end' => '100000',
           'cons' => {
                       'NNNVVNvNvNNNNVvvNVNNvNVNNNNNNVVvvNVNNvVNNNNNNNNNvV' => 4
                     }
         };
$VAR12 = {
           'link' => [
                       {
                         'lforce' => [
                                       {
                                         'NNNvvNvNvNNNNvvvNVNNvNVNNNNNNvVvvNvNNNvNNNNNNNNNvV::43' => 'NNNVVNVNVNNNNvvVNVNNvNVNNNNNNNvvvNvvNvvNNNNNNNNNVV::41'
                                       }
                                     ],
                         'lend' => '400000',
                         'lchrom' => 'qpac010tig00000175len=540389',
                         'lstart' => '300000',
                         'jaccardi' => '0.437251984126984'
                       },
                       {
                         'lforce' => [
                                       {
                                         'NNNvvNvNvNNNNvvvNVNNvNVNNNNNNvVvvNvNNNvNNNNNNNNNvV::43' => 'NNNvVNvNvNNNNvvvNVNNNNVNNNNNNNVNvNNNNNVNNNNNNNNNNv::103'
                                       }
                                     ],
                         'lend' => '500000',
                         'lchrom' => 'qpac010tig00000175len=540389',
                         'lstart' => '400000',
                         'jaccardi' => '0.553832687257722'
                       },
                       {
                         'lforce' => [
                                       {
                                         'NNNvvNvNvNNNNvvvNVNNvNVNNNNNNvVvvNvNNNvNNNNNNNNNvV::43' => 'NNNvvNvNvNNNNvvvNVNNNNVNNNNNNNvNvNNNNNVNNNNNNNNNNV::58'
                                       }
                                     ],
                         'lend' => '600000',
                         'lchrom' => 'qpac010tig00000175len=540389',
                         'lstart' => '500000',
                         'jaccardi' => '0.746036494166916'
                       },
                       {
                         'lforce' => [
                                       {
                                         'NNNvvNvNvNNNNvvvNVNNvNVNNNNNNvVvvNvNNNvNNNNNNNNNvV::43' => 'NNNVVNvNvNNNNVvvNVNNvNVNNNNNNVVvvNVNNvVNNNNNNNNNvV::4'
                                       }
                                     ],
                         'lend' => '100000',
                         'lchrom' => 'qpac010tig00005444len=60711',
                         'lstart' => '0',
                         'jaccardi' => '0.895833333333333'
                       },
                       {
                         'lforce' => [
                                       {
                                         'NNNvvNvNvNNNNvvvNVNNvNVNNNNNNvVvvNvNNNvNNNNNNNNNvV::43' => 'NNNVvNvNVNNNNvvVNVNNvNVNNNNNNvVvvNVNNNVNNNNNNNNNvV::11'
                                       }
                                     ],
                         'lend' => 200000,
                         'lchrom' => 'qpac010tig00005445len=129041',
                         'lstart' => 100000,
                         'jaccardi' => '0.895833333333333'
                       },
                       {
                         'lforce' => [
                                       {
                                         'NNNvvNvNvNNNNvvvNVNNvNVNNNNNNvVvvNvNNNvNNNNNNNNNvV::43' => 'NNNVVNvNVNNNNvvVNVNNNNVNNNNNNNVNvNNNNNVNNNNNNNNNNv::7'
                                       }
                                     ],
                         'lend' => 100000,
                         'lchrom' => 'qpac010tig00005764len=450333',
                         'lstart' => 0,
                         'jaccardi' => '0.0877039627039627'
                       },
                       {
                         'lforce' => [
                                       {
                                         'NvNNNNNNNNNNNNNNNNNVvvNNNNvNvNNNNNNvvvNNNNVNvNNNvN::5' => 'NNNNNNNNNNNNNNNNNNNVvVNvNNvNvNNNNNNNvNNNNNvNvNNNNN::8'
                                       }
                                     ],
                         'lend' => 200000,
                         'lchrom' => 'qpac010tig00005764len=450333',
                         'lstart' => 100000,
                         'jaccardi' => '0.0684931506849315'
                       },
                       {
                         'lforce' => [
                                       {
                                         'NNNvvNvNvNNNNvvvNVNNvNVNNNNNNvVvvNvNNNvNNNNNNNNNvV::43' => 'NNNNvNNNNNNNNNvNNVNNvNvvNNNNNvVVNNvNNvNNNNNNNNNNvv::8'
                                       }
                                     ],
                         'lend' => 300000,
                         'lchrom' => 'qpac010tig00005764len=450333',
                         'lstart' => 200000,
                         'jaccardi' => '0.453473945409429'
                       },
                       {
                         'lforce' => [
                                       {
                                         'NvNNNNNNNNNNNNNNNNNVvvNNNNvNvNNNNNNvvvNNNNVNvNNNvN::5' => 'NvNNNNNNNNNNNNNNNNNVvVNNNNvNvNNNNNNvvNNNNNVNNNNNvN::5',
                                         'NNNvvNvNvNNNNvvvNVNNvNVNNNNNNvVvvNvNNNvNNNNNNNNNvV::43' => 'NNNvVNVNvNNNNvvvNVNNvNVNNNNNNVVvvNVNNvvNNNNNNNNNvV::26'
                                       }
                                     ],
                         'lend' => 400000,
                         'lchrom' => 'qpac010tig00005764len=450333',
                         'lstart' => 300000,
                         'jaccardi' => '0.837837837837838'
                       }
                     ],
           'linkocc' => 9,
           'chrom' => 'qpac010tig00005445len=129041',
           'start' => '0',
           'end' => '100000',
           'cons' => {
                       'NvNNNNNNNNNNNNNNNNNVvvNNNNvNvNNNNNNvvvNNNNVNvNNNvN' => 5,
                       'NNNvvNvNvNNNNvvvNVNNvNVNNNNNNvVvvNvNNNvNNNNNNNNNvV' => 43
                     }
         };
$VAR13 = {
           'link' => [
                       {
                         'lforce' => [
                                       {
                                         'NNNVvNvNVNNNNvvVNVNNvNVNNNNNNvVvvNVNNNVNNNNNNNNNvV::11' => 'NNNVVNVNVNNNNvvVNVNNvNVNNNNNNNvvvNvvNvvNNNNNNNNNVV::41'
                                       }
                                     ],
                         'lend' => '400000',
                         'lchrom' => 'qpac010tig00000175len=540389',
                         'lstart' => '300000',
                         'jaccardi' => '0.460674157303371'
                       },
                       {
                         'lforce' => [
                                       {
                                         'NNNVvNvNVNNNNvvVNVNNvNVNNNNNNvVvvNVNNNVNNNNNNNNNvV::11' => 'NNNVVNvNvNNNNVvvNVNNvNVNNNNNNVVvvNVNNvVNNNNNNNNNvV::4'
                                       }
                                     ],
                         'lend' => '100000',
                         'lchrom' => 'qpac010tig00005444len=60711',
                         'lstart' => '0',
                         'jaccardi' => '1'
                       },
                       {
                         'lforce' => [
                                       {
                                         'NNNVvNvNVNNNNvvVNVNNvNVNNNNNNvVvvNVNNNVNNNNNNNNNvV::11' => 'NNNvvNvNvNNNNvvvNVNNvNVNNNNNNvVvvNvNNNvNNNNNNNNNvV::43'
                                       }
                                     ],
                         'lend' => '100000',
                         'lchrom' => 'qpac010tig00005445len=129041',
                         'lstart' => '0',
                         'jaccardi' => '0.895833333333333'
                       },
                       {
                         'lforce' => [
                                       {
                                         'NNNVvNvNVNNNNvvVNVNNvNVNNNNNNvVvvNVNNNVNNNNNNNNNvV::11' => 'NNNvVNVNvNNNNvvvNVNNvNVNNNNNNVVvvNVNNvvNNNNNNNNNvV::26'
                                       }
                                     ],
                         'lend' => 400000,
                         'lchrom' => 'qpac010tig00005764len=450333',
                         'lstart' => 300000,
                         'jaccardi' => '0.702702702702703'
                       }
                     ],
           'linkocc' => 4,
           'chrom' => 'qpac010tig00005445len=129041',
           'start' => '100000',
           'end' => '200000',
           'cons' => {
                       'NNNVvNvNVNNNNvvVNVNNvNVNNNNNNvVvvNVNNNVNNNNNNNNNvV' => 11
                     }
         };
$VAR14 = {
           'link' => [
                       {
                         'lforce' => [
                                       {
                                         'NNNVVNvNvNNNNvvVNVNNvNVNNNNNNNvvvNVVNvVNNNNNNNNNVv::53' => 'NNNvVNvNvNNNNVvVNVNNvNVNNNNNNvVVvvVVNvvNNNNNNNNNvv::8'
                                       }
                                     ],
                         'lend' => '200000',
                         'lchrom' => 'qpac010tig00000175len=540389',
                         'lstart' => '100000',
                         'jaccardi' => '0.555296856810244'
                       },
                       {
                         'lforce' => [
                                       {
                                         'NNNVVNvNvNNNNvvVNVNNvNVNNNNNNNvvvNVVNvVNNNNNNNNNVv::53' => 'NNNVvNvNVNNNNVvVNVNNvNVNNNNNNNVvvNVVNvvNNNNNNNNNVV::12'
                                       }
                                     ],
                         'lend' => '400000',
                         'lchrom' => 'qpac010tig00000175len=540389',
                         'lstart' => '300000',
                         'jaccardi' => '0.701986754966887'
                       },
                       {
                         'lforce' => [
                                       {
                                         'NNNNNNNNNNNNNNNNNNNVvVNVNNvNvvNNNNNNvNNNNNvNvNNNNN::8' => 'NvNNNNNNNNNNNN.NNNNVvVNVvNvNVvNNNNNNvvNNNNvNvNNNNN::3',
                                         'NNNVVNvNVNNNNvvVNVNNNNVNNNNNNNVNvNNNNNVNNNNNNNNNNv::7' => 'NNNvVNvNvNNNNvvvNVNNNNVNNNNNNNVNvNNNNNVNNNNNNNNNNv::103',
                                         'NNNVVNvNvNNNNvvVNVNNvNVNNNNNNNvvvNVVNvVNNNNNNNNNVv::53' => 'NNNVVNVNVNNNNVvVNVNNvNVNNNNNNNVVvNVVNvVNNNNNNNNNVV::44'
                                       }
                                     ],
                         'lend' => '500000',
                         'lchrom' => 'qpac010tig00000175len=540389',
                         'lstart' => '400000',
                         'jaccardi' => '0.756564307966177'
                       },
                       {
                         'lforce' => [
                                       {
                                         'NNNVVNvNVNNNNvvVNVNNNNVNNNNNNNVNvNNNNNVNNNNNNNNNNv::7' => 'NNNvvNvNvNNNNvvvNVNNNNVNNNNNNNvNvNNNNNVNNNNNNNNNNV::58',
                                         'NNNVVNvNvNNNNvvVNVNNvNVNNNNNNNvvvNVVNvVNNNNNNNNNVv::53' => 'NNNVVNVNVNNNNvVvNVNNvNVNNNNNNNVvvNVVNvVNNNNNNNNNVV::9'
                                       }
                                     ],
                         'lend' => '600000',
                         'lchrom' => 'qpac010tig00000175len=540389',
                         'lstart' => '500000',
                         'jaccardi' => '0.726549792156154'
                       },
                       {
                         'lforce' => [
                                       {
                                         'NNNVVNvNVNNNNvvVNVNNNNVNNNNNNNVNvNNNNNVNNNNNNNNNNv::7' => 'NNNvvNvNvNNNNvvvNVNNvNVNNNNNNvVvvNvNNNvNNNNNNNNNvV::43'
                                       }
                                     ],
                         'lend' => '100000',
                         'lchrom' => 'qpac010tig00005445len=129041',
                         'lstart' => '0',
                         'jaccardi' => '0.0877039627039627'
                       },
                       {
                         'lforce' => [
                                       {
                                         'NNNNNNNNNNNNNNNNNNNVvVNVNNvNvvNNNNNNvNNNNNvNvNNNNN::8' => 'NNNNNNNNNNNNNNNNNNNVvVNvNNvNvNNNNNNNvNNNNNvNvNNNNN::8'
                                       }
                                     ],
                         'lend' => 200000,
                         'lchrom' => 'qpac010tig00005764len=450333',
                         'lstart' => 100000,
                         'jaccardi' => '0.0672268907563025'
                       },
                       {
                         'lforce' => [
                                       {
                                         'NNNNNNNNNNNNNNNNNNNVvVNVNNvNvvNNNNNNvNNNNNvNvNNNNN::8' => 'NNNNNNNNNNNNNNNNNNNVvvNVNNvNvNNNNNNvvvNNNNvNvNNNvN::10'
                                       }
                                     ],
                         'lend' => 300000,
                         'lchrom' => 'qpac010tig00005764len=450333',
                         'lstart' => 200000,
                         'jaccardi' => '0.0747663551401869'
                       }
                     ],
           'linkocc' => 7,
           'chrom' => 'qpac010tig00005764len=450333',
           'start' => '0',
           'end' => '100000',
           'cons' => {
                       'NNNVVNvNVNNNNvvVNVNNNNVNNNNNNNVNvNNNNNVNNNNNNNNNNv' => 7,
                       'VNVNNVNVNVvVVNNNVNVNNNNNNVvVNNNNvVNNNNNVVVNVNNVVNN' => 11,
                       'NNNVVNvNvNNNNvvVNVNNvNVNNNNNNNvvvNVVNvVNNNNNNNNNVv' => 53,
                       'NNNNNNNNNNNNNNNNNNNVvVNVNNvNvvNNNNNNvNNNNNvNvNNNNN' => 8
                     }
         };
