# Supplementary material for: Quinoa genome assembly employing genomic variation for guided scaffolding
Source: Theor Appl Genet. 2021 Aug 7;134(11):3577–94. doi: 10.1007/s00122-021-03915-x (PMC8519820; doi:10.1007/s00122-021-03915-x)
Supplement: Supplementary file 10 — Supplementary file10 (ZIP 828 KB) [file 122_2021_3915_MOESM10_ESM.zip › SupplFile-HAPLOCODE/code_varpat/test_output/curated_dp_unset_unset_6_10_2020_12_33_18.hps]

$VAR1 = {
          'chrom' => 'qpac010tig00000175len=540389',
          'cons' => {},
          'end' => 100000,
          'start' => 0
        };
$VAR2 = {
          'chrom' => 'qpac010tig00000175len=540389',
          'cons' => {
                      'VVvVVVVVVVVVVVvVvVvVVVVVVVvVVVVVVVVVVvVvVvVVVNvVVV' => 3,
                      'vNNNNvNVNvvVvNNNNNNNNNNN.vNVNNNNvNNNNNNNNvNVNNNVNN' => 3,
                      'NNNvvNvNvNNNNNNvNvNNvNVNNNNNNvVvvvVVNvVNNNNNNNNNvV' => 10,
                      'VVvVVVVVVvVVVVvVvVNVVVVVVVvVVVVVVNVVVvVvvvVVVvvVVV' => 6,
                      'NNNNvNNNNNNNNVvVNVNNvNVNNNNNNvVvNNVVNvNNNNNNNNNNVV' => 7,
                      'NNNvVNvNvNNNNVvVNVNNvNVNNNNNNvVVvvVVNvvNNNNNNNNNvv' => 8
                    },
          'end' => 200000,
          'start' => 100000
        };
$VAR3 = {
          'chrom' => 'qpac010tig00000175len=540389',
          'cons' => {
                      'VVNNNvNvNvVVvNNNNNNNNNNVVVNVNNNNvNNNvNNNNvNvVNNVNN' => 14,
                      'VVvVVVVVVvVVVVvVvVNVVVVVVVvVVVVVVvVVVvVvvvVVVvNVVV' => 50,
                      'NNNNvNNNNNNNNvvvNVNNvNVNNNNNNVVVNNVVNvNNNNNNNNNNVV' => 7,
                      'NNNvVNVNvNNNNVvVNVNNvNVNNNNNNVVvvNVVNvVNNNNNNNNNvV' => 25
                    },
          'end' => 300000,
          'start' => 200000
        };
$VAR4 = {
          'chrom' => 'qpac010tig00000175len=540389',
          'cons' => {
                      'NNNVvNvNVNNNNVvVNVNNvNVNNNNNNNVvvNVVNvvNNNNNNNNNVV' => 12,
                      'VNVVVVVVVvVVVVvVNVNNvNVNNVNVNVVVVVVVNvVNVVNVNNVNVV' => 24,
                      'NNNVVNVNVNNNNvvVNVNNvNVNNNNNNNvvvNvvNvvNNNNNNNNNVV' => 41,
                      'vVNNNVNVNvVVVNNNNNNNNNNVVvNVNNNNvNNNvNNNNvNvVNNvNN' => 12
                    },
          'end' => 400000,
          'start' => 300000
        };
$VAR5 = {
          'chrom' => 'qpac010tig00000175len=540389',
          'cons' => {
                      'VVVNNVNVNVVVVNNNVNVVvVNVVVVVVVNNVVNNVvNVVVVVVNVVNN' => 4,
                      'vNNNNVNvNNVvvNNNvNNNNNNNNvNVNNNNvNNNNNNNvvNvNNNVNN' => 3,
                      'VNvNNVNVNvVVVNNNNNNNNNNNNVNVNvNNvVNNNNNNVVNvNNVNNN' => 8,
                      'NNNvVNvNvNNNNvvvNVNNNNVNNNNNNNVNvNNNNNVNNNNNNNNNNv' => 103,
                      'NNNVVNVNVNNNNVvVNVNNvNVNNNNNNNVVvNVVNvVNNNNNNNNNVV' => 44,
                      'NvNNNNNNNNNNNN.NNNNVvVNVvNvNVvNNNNNNvvNNNNvNvNNNNN' => 3,
                      'VvVVVVVVVvVVVVvVvVNNvNVvNVNVvVVVVVVVNvVvVVNVNNVNVV' => 9
                    },
          'end' => 500000,
          'start' => 400000
        };
$VAR6 = {
          'chrom' => 'qpac010tig00000175len=540389',
          'cons' => {
                      'NNNVVNVNVNNNNvVvNVNNvNVNNNNNNNVvvNVVNvVNNNNNNNNNVV' => 9,
                      'NNNvvNvNvNNNNvvvNVNNNNVNNNNNNNvNvNNNNNVNNNNNNNNNNV' => 58,
                      'VVVNNVNVNVVVVNNNVNVVvVNVVVVVVVNNvVNNVvNVVVVVVNVVNN' => 4
                    },
          'end' => 600000,
          'start' => 500000
        };
$VAR7 = {
          'chrom' => 'qpac010tig00005444len=60711',
          'cons' => {
                      'NNNVVNvNvNNNNVvvNVNNvNVNNNNNNVVvvNVNNvVNNNNNNNNNvV' => 4
                    },
          'end' => 100000,
          'start' => 0
        };
$VAR8 = {
          'chrom' => 'qpac010tig00005445len=129041',
          'cons' => {
                      'NNNvvNvNvNNNNvvvNVNNvNVNNNNNNvVvvNvNNNvNNNNNNNNNvV' => 43,
                      'NvNNNNNNNNNNNNNNNNNVvvNNNNvNvNNNNNNvvvNNNNVNvNNNvN' => 5
                    },
          'end' => 100000,
          'start' => 0
        };
$VAR9 = {
          'chrom' => 'qpac010tig00005445len=129041',
          'cons' => {
                      'NNNVvNvNVNNNNvvVNVNNvNVNNNNNNvVvvNVNNNVNNNNNNNNNvV' => 11
                    },
          'end' => 200000,
          'start' => 100000
        };
$VAR10 = {
           'chrom' => 'qpac010tig00005764len=450333',
           'cons' => {
                       'NNNVVNvNVNNNNvvVNVNNNNVNNNNNNNVNvNNNNNVNNNNNNNNNNv' => 7,
                       'VNVNNVNVNVvVVNNNVNVNNNNNNVvVNNNNvVNNNNNVVVNVNNVVNN' => 11,
                       'NNNVVNvNvNNNNvvVNVNNvNVNNNNNNNvvvNVVNvVNNNNNNNNNVv' => 53,
                       'NNNNNNNNNNNNNNNNNNNVvVNVNNvNvvNNNNNNvNNNNNvNvNNNNN' => 8
                     },
           'end' => 100000,
           'start' => 0
         };
$VAR11 = {
           'chrom' => 'qpac010tig00005764len=450333',
           'cons' => {
                       'VvvVvVvVVvVVVNvvVNVVVVNVvVVVVVvVVVVVVVVVVVVVVNvVVv' => 12,
                       'vNvNvvv.NvvvVNvNVNVVvVNNNVVVVNNNvVNNV.NVv.vvVNN.NN' => 3,
                       'VvNVvVvVVvVVVvvvVNVVVVNVNVVVVVNVVVVVVVVVVVVVVvvVVv' => 4,
                       'VvVVVVVVVVVVVVVVVVVVVVVVvVVVVvVVVVVVVVVVVVVVVNVVVV' => 9,
                       'VNvVvVvVVvVVVvvNVNVVVVvVvVVVVVNVVVVVVVVVVvVVVNvVVN' => 7,
                       'vNNNNVNVNvVvVNvNVNVVvVNNNVVVVNNNNVNNVvNvVNvvVNNvNN' => 5,
                       'NNNNNNNNNNNNNNNNNNNVvVNvNNvNvNNNNNNNvNNNNNvNvNNNNN' => 8
                     },
           'end' => 200000,
           'start' => 100000
         };
$VAR12 = {
           'chrom' => 'qpac010tig00005764len=450333',
           'cons' => {
                       'NNNNNNNNNNNNNNNNNNNVvvNVNNvNvNNNNNNvvvNNNNvNvNNNvN' => 10,
                       'NNNNvNVNNNNNNNNvNVNNvNVNNNNNNNvvNNVNNvNNNNNNNNNNvv' => 9,
                       'NNNNvNNNNNNNNNvNNVNNvNvvNNNNNvVVNNvNNvNNNNNNNNNNvv' => 8,
                       'NNNNvNNNNNNNNNNNNVNNvNVNNNNNNNvVNNvNNvNNNNNNNNNNvv' => 18
                     },
           'end' => 300000,
           'start' => 200000
         };
$VAR13 = {
           'chrom' => 'qpac010tig00005764len=450333',
           'cons' => {
                       'NNNvVNVNvNNNNvvvNVNNvNVNNNNNNVVvvNVNNvvNNNNNNNNNvV' => 26,
                       'NvNNNNNNNNNNNNNNNNNVvVNNNNvNvNNNNNNvvNNNNNVNNNNNvN' => 5,
                       'NNvNNNVNvNNNNvvvNNNNNNVNNNNNNvNNNNvNNNNNNNNNNNNNNv' => 6
                     },
           'end' => 400000,
           'start' => 300000
         };
$VAR14 = {
           'chrom' => 'qpac010tig00005764len=450333',
           'cons' => {},
           'end' => 500000,
           'start' => 400000
         };
