# Supplementary material for: Quinoa genome assembly employing genomic variation for guided scaffolding
Source: Theor Appl Genet. 2021 Aug 7;134(11):3577–94. doi: 10.1007/s00122-021-03915-x (PMC8519820; doi:10.1007/s00122-021-03915-x)
Supplement: Supplementary file 10 — Supplementary file10 (ZIP 828 KB) [file 122_2021_3915_MOESM10_ESM.zip › SupplFile-HAPLOCODE/code_varpat/test_output/removed_dp_unset_unset_6_10_2020_12_33_18.hpsoccurencehash]

$VAR1 = 'qpac010tig00000175len=540389 0 100000 NNNVVNVNVNNNNVvVNVNNvNVVNNNNNVVvvVVVNvVNNvNNNNNNVV 1'
$VAR2 = 'qpac010tig00000175len=540389 100000 200000 VVvVVVVVVVVVVVvVvVvVVVVVVVvVVVVVVVVVVvVvVvVVVNvVVV 3'
$VAR3 = 'qpac010tig00000175len=540389 100000 200000 VNvVVVVVVvVVVVvVNVNNvNVNNVNVNVVVVNVVNvVNNvNVNNNVVV 1'
$VAR4 = 'qpac010tig00000175len=540389 100000 200000 NNNvvNvNvNNNNNNvNvNNvNVNNNNNNvVvvvVVNvVNNNNNNNNNvV 2'
$VAR5 = 'qpac010tig00000175len=540389 100000 200000 NNNNvNNNNNNNNVvVNVNNvNVNNNNNNvVvNNVVNvNNNNNNNNNNVV 3'
$VAR6 = 'qpac010tig00000175len=540389 100000 200000 VNNVNVNVvvvvVNNNNNNNNNNNNvNVNNNNvNNNNNvNNvNvNNNvNN 1'
$VAR7 = 'qpac010tig00000175len=540389 100000 200000 VNvVvVNVVvVVvvvVNVNNvNVNNVNVvVVVVNvVNvVNNvvVNNvVvV 1'
$VAR8 = 'qpac010tig00000175len=540389 100000 200000 NNNvVNvNvNNNNVvVNVNNvNVNNNNNNvVVvvVVNvvNNNNNNNNNvv 9'
$VAR9 = 'qpac010tig00000175len=540389 100000 200000 vNNNNvNVNvvVvNNNNNNNNNNN.vNVNNNNvNNNNNNNNvNVNNNVNN 2'
$VAR10 = 'qpac010tig00000175len=540389 100000 200000 VVvVVVVVVvVVVVvVvVNVVVVVVVvVVVVVVNVVVvVvvvVVVvvVVV 2'
$VAR11 = 'qpac010tig00000175len=540389 100000 200000 NVNVVNVNVNNNNVvVNVNVVVVVVNvNVVVVvVVVVvVNNNVNVNNNVV 1'
$VAR12 = 'qpac010tig00000175len=540389 100000 200000 NNNNNNNNNNNNNNvNNNNNvVNNNNvNVNNNNNNNvNNNNNvNNNNNNN 1'
$VAR13 = 'qpac010tig00000175len=540389 100000 200000 VVNNNVNVNVVVVVvvNNNVvVNVVVvVVNNNvNNvVNNvVVVVVNNVNv 1'
$VAR14 = 'qpac010tig00005764len=450333 100000 200000 VvvVvVvVVvVVVNvvVNVVVVNVvVVVVVvVVVVVVVVVVVVVVNvVVv 3'
$VAR15 = 'qpac010tig00005764len=450333 100000 200000 vNvNvvv.NvvvVNvNVNVVvVNNNVVVVNNNvVNNV.NVv.vvVNN.NN 2'
$VAR16 = 'qpac010tig00005764len=450333 100000 200000 VNVNNVNvNvvVVNNNNNNNNNNNNVNvNNNNvNNNNNNvvvNvNNVVNN 1'
$VAR17 = 'qpac010tig00005764len=450333 100000 200000 VvNVvVvVVvVVVvvvVNVVVVNVNVVVVVNVVVVVVVVVVVVVVvvVVv 3'
$VAR18 = 'qpac010tig00005764len=450333 100000 200000 NNVNNNNNNvNNNNNNNNNNNNNNNNNNNNNNNNNNNNNNNvNNNNVNNN 1'
$VAR19 = 'qpac010tig00005764len=450333 100000 200000 VvVVVVVVVVVVVVVVVVVVVVVVvVVVVvVVVVVVVVVVVVVVVNVVVV 2'
$VAR20 = 'qpac010tig00005764len=450333 100000 200000 VNvVvVvVVvVVVvvNVNVVVVvVvVVVVVNVVVVVVVVVVvVVVNvVVN 3'
$VAR21 = 'qpac010tig00005764len=450333 100000 200000 vNNNNVNvNNvvvNNNNNNNNNNNNVNNNNNNvNNNNNNNvvN.NNNNNN 1'
$VAR22 = 'qpac010tig00005764len=450333 100000 200000 vNNNNVNVNvVvVNvNVNVVvVNNNVVVVNNNNVNNVvNvVNvvVNNvNN 2'
$VAR23 = 'qpac010tig00005764len=450333 100000 200000 NNVvvNVNVvNNNv.VNvNNvNvvNNNNNvVvvNVvNvvNNvNNNNVNVv 1'
$VAR24 = 'qpac010tig00005764len=450333 100000 200000 VvvNvVNVNvVVVNvNVNVVvVvNvVVvVVvNvVvvvvvVVvVVvv.Vvv 1'
$VAR25 = 'qpac010tig00005764len=450333 100000 200000 NNNNNNNNNNNNNNNNNNNVvVNvNNvNvNNNNNNNvNNNNNvNvNNNNN 7'
$VAR26 = 'qpac010tig00005764len=450333 100000 200000 NNNNNNNNNvNNNNvNvNVVvvNNNNVNvNNNNVNNvvNNNNVNVNNNNN 1'
$VAR27 = 'qpac010tig00005764len=450333 200000 300000 NNNNvNVNvNNNNVvVNVNNvNVVNNNNNNvvNNVNNVNNNNNNNNNNvV 1'
$VAR28 = 'qpac010tig00005764len=450333 200000 300000 NNNNNNNNNNNNNNNNNNNVvvNVNNvNvNNNNNNvvvNNNNvNvNNNvN 4'
$VAR29 = 'qpac010tig00005764len=450333 200000 300000 VNNVVNVVVNVVNVvvVVNNvNVNNVNVvNVVVNVNNvVVVvNvNNNVvV 1'
$VAR30 = 'qpac010tig00005764len=450333 200000 300000 VNNVvNVNVNVNNVvvVNNVvVVVNVvNVVNNVNNVVVVNvvVvVNvVvN 1'
$VAR31 = 'qpac010tig00005764len=450333 200000 300000 VNNVVNVNVNVNNvvvVVNNvNVNNVNNNVVVVNVNNNVNNvNvNNNVvV 1'
$VAR32 = 'qpac010tig00005764len=450333 200000 300000 NvNNNVNNNvNNvNvNNNVNNNNNvNvNNNNNNvNNNNNNNvNvNvvNNN 1'
$VAR33 = 'qpac010tig00005764len=450333 200000 300000 VNvVVNVNVvVvNVNvVvNVVVVVNVvNVVVVVNVVVVVNNvVvVNNVVV 1'
$VAR34 = 'qpac010tig00005764len=450333 200000 300000 NNNNNNNNNNNNNNNNNNNVvVNVNNvNVVNNNNNVVvNNNNVNVNNNvN 1'
$VAR35 = 'qpac010tig00005764len=450333 200000 300000 NNNNvNVNNNNNNNNvNVNNvNVNNNNNNNvvNNVNNvNNNNNNNNNNvv 2'
$VAR36 = 'qpac010tig00005764len=450333 200000 300000 vNNVvNVNVNvNNvvvVNNNNNVNNVNNNvNNvNNNNNVNNvNvNNNvNN 1'
$VAR37 = 'qpac010tig00005764len=450333 200000 300000 NNNNvNNNNNNNNNvNNVNNvNvvNNNNNvVVNNvNNvNNNNNNNNNNvv 3'
$VAR38 = 'qpac010tig00005764len=450333 200000 300000 NNNNvNNNNNNNNNNNNVNNvNVNNNNNNNvVNNvNNvNNNNNNNNNNvv 3'
$VAR39 = 'qpac010tig00005764len=450333 200000 300000 VVVVVVVVVVVVVVVVVVVNvNVNVVvVNVVVVVVNvNVVVVNVNVVVvV 1'
$VAR40 = 'qpac010tig00005764len=450333 200000 300000 VNNvVNVvVNVVNVvVVVNNNNVNNvNVNNVNVvNNNNVVVvNvNNNVNV 1'
$VAR41 = 'qpac010tig00005764len=450333 300000 400000 NNNNNNNNNvNNNNvNNNVVvvNVNNVNVNNNNNNVVvNVvNVNvVVNvN 1'
$VAR42 = 'qpac010tig00005764len=450333 300000 400000 vVvNvVNVNVNVVNvvNVVVVVNVVNVVVvVVvVNVVVNVVvVvVVVNVN 1'
$VAR43 = 'qpac010tig00005764len=450333 300000 400000 NNNvVNVNvNNNNvvvNVNNvNVNNNNNNVVvvNVNNvvNNNNNNNNNvV 5'
$VAR44 = 'qpac010tig00005764len=450333 300000 400000 VNNNNNVNvNVNNVvvVNNNNNVVNVNNNvNNvNVNNNNNNvNvNNNvNV 1'
$VAR45 = 'qpac010tig00005764len=450333 300000 400000 NvNNNNNNNNNNNNNNNNNVvVNNNNvNvNNNNNNvvNNNNNVNNNNNvN 3'
$VAR46 = 'qpac010tig00005764len=450333 300000 400000 vvNNNNNNNNvNNNNNvNVNNNNNNvNvNNNNvNNNNNNNNvNvNVNvNN 1'
$VAR47 = 'qpac010tig00005764len=450333 300000 400000 NNNvVNNNNNNNNNNNNVNVVVNVNNVNvNVVvNvVVvVNNNVNNNNNVV 1'
$VAR48 = 'qpac010tig00005764len=450333 300000 400000 VvNNNNNNNNvNNNNNvNNVvvNNNvVNVNNNvNNVvNNNNvvvNNNVvN 1'
$VAR49 = 'qpac010tig00005764len=450333 300000 400000 NNNNNNvNvNNNNvvvNNNNNNVVNNNNNvNNNNVNNNNNNNNNNNNNNV 1'
$VAR50 = 'qpac010tig00005764len=450333 300000 400000 VNNNNVNNNvVNNNNNvNNNvVNNNVVVvNNNvNNvVNNNNvVVNNNVvN 1'
$VAR51 = 'qpac010tig00005764len=450333 300000 400000 VvvVVNNNNNVNNNvNVVVVVVNVNVVVVNVVVNVVVvVvNvVVvVNVVV 1'
$VAR52 = 'qpac010tig00005764len=450333 300000 400000 VvNVVNVNNNVNNvvNVVVVVVVVNVVVVVVVVNVVVvVNNvVVvVNVVV 1'
$VAR53 = 'qpac010tig00005764len=450333 300000 400000 NNvNNNVNvNNNNvvvNNNNNNVNNNNNNvNNNNvNNNNNNNNNNNNNNv 2'
$VAR54 = 'qpac010tig00005764len=450333 300000 400000 VNVVvNVNVNVNNVvvVNNNNNVNNVNNNvNNvNVNNNVNNvNvNNNvNV 1'
$VAR55 = 'qpac010tig00005764len=450333 300000 400000 NvNNvNNNNNNNNNNNNVNVvVNVNNVNVNVvNvVvvvNNNNVNNNNNvN 1'
$VAR56 = 'qpac010tig00005764len=450333 300000 400000 VVvVVVvVvVVVVvvvVVVVVVNVVVVVVvVVVVNVVVVVVVVVVVVVVv 1'
$VAR57 = 'qpac010tig00005764len=450333 300000 400000 NvNVvNVNNNNNNNNvNVNVvVVVNNVNvVVVvNVVVvvNNNvNNNNNVV 1'
$VAR58 = 'qpac010tig00000175len=540389 200000 300000 VVNVVVVVVvVVVVvVvVNNvNVVVVNVvVVVVvVVvvVNNvNVVNNVVV 1'
$VAR59 = 'qpac010tig00000175len=540389 200000 300000 VVNNNvNvNvVVvNNNNNNNNNNVVVNVNNNNvNNNvNNNNvNvVNNVNN 2'
$VAR60 = 'qpac010tig00000175len=540389 200000 300000 VVvVVVVVVvVVVVvVvVNVVVVVVVvVVVVVVvVVVvVvvvVVVvNVVV 4'
$VAR61 = 'qpac010tig00000175len=540389 200000 300000 NNNNvNNNNNNNNvvvNVNNvNVNNNNNNVVVNNVVNvNNNNNNNNNNVV 3'
$VAR62 = 'qpac010tig00000175len=540389 200000 300000 NNNvVNVNvNNNNVvVNVNNvNVNNNNNNVVvvNVVNvVNNNNNNNNNvV 2'
$VAR63 = 'qpac010tig00000175len=540389 300000 400000 NNNVvNvNVNNNNVvVNVNNvNVNNNNNNNVvvNVVNvvNNNNNNNNNVV 6'
$VAR64 = 'qpac010tig00000175len=540389 300000 400000 NVVNNNNNNvNNNNvNNNVVvVNVVNVNVNNNNNNNVvNVNVVNVVVNNN 1'
$VAR65 = 'qpac010tig00000175len=540389 300000 400000 VNVVVVVVVvVVVVvVNVNNvNVNNVNVNVVVVVVVNvVNVVNVNNVNVV 2'
$VAR66 = 'qpac010tig00000175len=540389 300000 400000 NNNNvNNNNNNNNNNvNvNNNNVNNNNNNVVNNNNNNNNNNNNNNNNNNV 1'
$VAR67 = 'qpac010tig00000175len=540389 300000 400000 NNVVVNVvVvNNNVVVNVVVVVVNNvVNVVVVvVVVvVVVVvVvNVVNVV 1'
$VAR68 = 'qpac010tig00000175len=540389 300000 400000 NVVNvNNNNvNNNNvvNVVVvVVVVNVNVNVNNNNNVvNVNvVNVVVNNV 1'
$VAR69 = 'qpac010tig00000175len=540389 300000 400000 vVVVVNVvVvvNvVVVvVVVVVVVVvVNVvVVvvVVVVVVvvVvVVVvVV 1'
$VAR70 = 'qpac010tig00000175len=540389 300000 400000 VNVVVVNVVvVVVVvVNVNNvNVNNVNVvVVVVVVVNvVNVVNVNNVNVV 1'
$VAR71 = 'qpac010tig00000175len=540389 300000 400000 NNNVVNVNVNNNNvvVNVNNvNVNNNNNNNvvvNvvNvvNNNNNNNNNVV 8'
$VAR72 = 'qpac010tig00000175len=540389 300000 400000 vVNNNVNVNvVVVNNNNNNNNNNVVvNVNNNNvNNNvNNNNvNvVNNvNN 2'
$VAR73 = 'qpac010tig00000175len=540389 300000 400000 NNNvvNvNvNNNNVvvNNNNvNNNNNNNNNNVvNVVNvVNNNNNNNNNVN 1'
$VAR74 = 'qpac010tig00000175len=540389 400000 500000 VNVNNvNVNvVVVNNNNNNNNNNNNVNVNVNNvVNNNNNVVvNVNNvNNN 1'
$VAR75 = 'qpac010tig00000175len=540389 400000 500000 vNNNNVNvNNVvvNNNvNNNNNNNNvNVNNNNvNNNNNNNvvNvNNNVNN 2'
$VAR76 = 'qpac010tig00000175len=540389 400000 500000 NNNvVNvNvNNNNvvvNVNNNNVNNNNNNNVNvNNNNNVNNNNNNNNNNv 4'
$VAR77 = 'qpac010tig00000175len=540389 400000 500000 NvNNNNNNNNNNNN.NNNNVvVNVvNvNVvNNNNNNvvNNNNvNvNNNNN 5'
$VAR78 = 'qpac010tig00000175len=540389 400000 500000 VvVVVVVVVvVVVVvVvVNNvNVvNVNVvVVVVVVVNvVvVVNVNNVNVV 2'
$VAR79 = 'qpac010tig00000175len=540389 400000 500000 NNNVVNVNVNNNNVVVNVNNvNVNNNNNNNvVvNVVNvVNNNNNNVNNVV 1'
$VAR80 = 'qpac010tig00000175len=540389 400000 500000 VVVNNVNVNVVVVNNNVNVVvVNVVVVVVVNNVVNNVvNVVVVVVNVVNN 2'
$VAR81 = 'qpac010tig00000175len=540389 400000 500000 VNvNNVNVNvVVVNNNNNNNNNNNNVNVNvNNvVNNNNNNVVNvNNVNNN 2'
$VAR82 = 'qpac010tig00000175len=540389 400000 500000 NNNVVNVNVNNNNVvVNVNNvNVNNNNNNNVVvNVVNvVNNNNNNNNNVV 6'
$VAR83 = 'qpac010tig00000175len=540389 500000 600000 NNNVVNVNVNNNNvVvNVNNvNVNNNNNNNVvvNVVNvVNNNNNNNNNVV 6'
$VAR84 = 'qpac010tig00000175len=540389 500000 600000 NNNvvNvNvNNNNvvvNVNNNNVNNNNNNNvNvNNNNNVNNNNNNNNNNV 4'
$VAR85 = 'qpac010tig00000175len=540389 500000 600000 VVVNNVNVNVVVVNNNVNVVvVNVVVVVVVNNvVNNVvNVVVVVVNVVNN 2'
$VAR86 = 'qpac010tig00005444len=60711 0 100000 NvNvvNvNVNNNN.VvNVNNVvVVNNVNVVvVvNvv.vvNvNVNNNNNvv 1'
$VAR87 = 'qpac010tig00005444len=60711 0 100000 NNNVVNvNvNNNNVvvNVNNvNVNNNNNNVVvvNVNNvVNNNNNNNNNvV 5'
$VAR88 = 'qpac010tig00005445len=129041 0 100000 VVVNvVNVNVVVVNNNVNVNvVNNVVVVVNNNvVNVVvNVVVVVNVVVvN 1'
$VAR89 = 'qpac010tig00005445len=129041 0 100000 NNNvvNvNvNNNNvvvNVNNvNVNNNNNNvVvvNvNNNvNNNNNNNNNvV 11'
$VAR90 = 'qpac010tig00005445len=129041 0 100000 NvNNNNNNNNNNNNNNNNNVvvNNNNvNvNNNNNNvvvNNNNVNvNNNvN 4'
$VAR91 = 'qpac010tig00005445len=129041 0 100000 VvvNNVNvNvVVvNNNvNNNNNNNVVNVNNNNvVNNNNNNNvNvNVNvNN 1'
$VAR92 = 'qpac010tig00005445len=129041 0 100000 NNNNNNNNNvNNNNvNNNVNNNNVNNNNNNNNNNNNNvNvVNNNNNVNNN 1'
$VAR93 = 'qpac010tig00005445len=129041 0 100000 VVVNNVvvNv.vVvvNVNNNvVNNvVVVVNNNVVNVvvNNNvVVNVvvvN 1'
$VAR94 = 'qpac010tig00005445len=129041 0 100000 NNNVVNVNVvNNNVVVNVVVvNVVNNNNNVVVvNVNNvVVVNNNvNVNvV 1'
$VAR95 = 'qpac010tig00005445len=129041 100000 200000 NNNNNNNNNvNNNNvNNNVVNNNNNNNNNNNNNNNNNvNVVNNNvNvNNN 1'
$VAR96 = 'qpac010tig00005445len=129041 100000 200000 NNNVvNvNVNNNNvvVNVNNvNVNNNNNNvVvvNVNNNVNNNNNNNNNvV 6'
$VAR97 = 'qpac010tig00005764len=450333 0 100000 NNNVVNvNVNNNNvvVNVNNNNVNNNNNNNVNvNNNNNVNNNNNNNNNNv 4'
$VAR98 = 'qpac010tig00005764len=450333 0 100000 VNVNNVNVNVvVVNNNVNVNNNNNNVvVNNNNvVNNNNNVVVNVNNVVNN 2'
$VAR99 = 'qpac010tig00005764len=450333 0 100000 NNNVVNvNvNNNNvvVNVNNvNVNNNNNNNvvvNVVNvVNNNNNNNNNVv 7'
$VAR100 = 'qpac010tig00005764len=450333 0 100000 NNNNNNNNNNNNNNNNNNNVvVNVNNvNvvNNNNNNvNNNNNvNvNNNNN 4'
